# Supplementary material for: 6-(2-Hydroxy­phen­yl)-5,6-dihydro­benzimidazolo[1,2-c]quinazolin-12-ium bromide ethanol solvate
Source: Acta Crystallogr Sect E Struct Rep Online. 2009 Aug 22;65(Pt 9):o2216. doi: 10.1107/S1600536809032899 (PMC2970060; doi:10.1107/S1600536809032899)
Supplement: Supplementary file 2 [file e-65-o2216-Isup2.hkl]

# 
# h,k,l, Fc-squared, Fo-squared, sigma(Fo-squared) and status flag 
# 
data_I
_shelx_title ' no016 in P-1 (2) sir97' 
_shelx_refln_list_code          4 
_shelx_F_calc_maximum      159.16 
_exptl_crystal_F_000       452.00 
_reflns_d_resolution_high  0.8008 
 
loop_ 
 _symmetry_equiv_pos_as_xyz 
 'x, y, z' 
 '-x, -y, -z' 
 
_cell_length_a     9.3438 
_cell_length_b    10.0736 
_cell_length_c    10.8452 
_cell_angle_alpha  86.832 
_cell_angle_beta   77.203 
_cell_angle_gamma  84.674 
 
_shelx_F_squared_multiplier     1.000 
 
loop_ 
 _refln_index_h 
 _refln_index_k 
 _refln_index_l 
 _refln_F_squared_calc 
 _refln_F_squared_meas 
 _refln_F_squared_sigma 
 _refln_observed_status 
   2   0   0     2605.53     2812.26     16.41 o 
   3   0   0     4525.40     4618.13     31.57 o 
   4   0   0     4531.15     4742.27     77.16 o 
   5   0   0       53.43       72.90     16.00 o 
   6   0   0      366.47      355.39     12.38 o 
   7   0   0      477.44      481.98     24.92 o 
   8   0   0      462.07      430.33     26.32 o 
   9   0   0       84.60      100.01     26.38 o 
  10   0   0      157.27      152.88     41.55 o 
  11   0   0      251.19      285.35     56.14 o 
 -11   1   0      172.12      109.57     51.70 o 
 -10   1   0      203.53      209.49     30.10 o 
  -9   1   0      115.86      133.96     25.25 o 
  -8   1   0       21.84       13.40     21.16 o 
  -7   1   0       40.02       28.85     20.33 o 
  -6   1   0     2088.76     2025.17     35.84 o 
  -5   1   0     1488.64     1465.38     14.34 o 
  -4   1   0      579.54      601.28     33.67 o 
  -3   1   0     2808.90     2931.66     50.46 o 
  -2   1   0     5618.91     6000.31     94.50 o 
   2   1   0     2922.96     3141.36     31.08 o 
   3   1   0     1990.80     2104.48     21.77 o 
   4   1   0     2376.27     2398.59     27.50 o 
   5   1   0       46.76       47.56      9.57 o 
   6   1   0      302.38      297.04     13.82 o 
   7   1   0     1132.03     1091.85     40.20 o 
   8   1   0     1193.15     1258.91     35.71 o 
   9   1   0       97.02       84.51     25.60 o 
  10   1   0      143.51      116.00     49.03 o 
  11   1   0      128.06      127.89     56.07 o 
 -11   2   0       51.86       33.07     48.81 o 
 -10   2   0       12.15        5.67     29.13 o 
  -9   2   0      469.84      486.98     32.08 o 
  -8   2   0      637.76      645.67     30.81 o 
  -7   2   0       33.85       33.73     22.14 o 
  -6   2   0      113.54      113.45      5.75 o 
  -5   2   0     2900.17     2841.71     20.68 o 
  -4   2   0       29.93       18.05      6.04 o 
  -3   2   0        0.80       -0.60      3.99 o 
  -2   2   0      108.06      111.17      5.48 o 
  -1   2   0       52.85       51.57      3.33 o 
   0   2   0       82.79       85.99      3.19 o 
   1   2   0      547.36      515.87      5.43 o 
   2   2   0     7491.13     7579.51     56.52 o 
   3   2   0     1044.36     1020.15     12.81 o 
   4   2   0     1834.85     1912.98     26.31 o 
   5   2   0      470.62      441.92     14.17 o 
   6   2   0     1473.88     1532.89     23.62 o 
   7   2   0        9.22       16.41     13.84 o 
   8   2   0      117.01      138.12     24.43 o 
   9   2   0      782.18      803.87     34.13 o 
  10   2   0        2.55        1.63     41.11 o 
  11   2   0        7.06       23.95     51.87 o 
 -10   3   0      106.14       98.22     29.75 o 
  -9   3   0       13.12       26.85     25.14 o 
  -8   3   0      708.59      671.30     32.16 o 
  -7   3   0      222.31      237.16     36.32 o 
  -6   3   0      223.46      182.41     31.69 o 
  -5   3   0      423.14      403.73     12.21 o 
  -4   3   0     1190.60     1109.00     20.93 o 
  -3   3   0     1303.43     1378.45     31.60 o 
  -2   3   0      467.52      481.32      7.53 o 
  -1   3   0     2646.87     2833.94     44.30 o 
   0   3   0     4966.10     5243.11     18.90 o 
   1   3   0       10.56       10.09      4.53 o 
   2   3   0      662.39      671.23     11.88 o 
   3   3   0     2166.34     2040.06     23.07 o 
   4   3   0      435.76      421.43     17.59 o 
   5   3   0        8.91       25.44     15.07 o 
   6   3   0      797.00      777.57     25.99 o 
   7   3   0      304.52      313.40     23.16 o 
   8   3   0       50.02       44.83     20.25 o 
   9   3   0      484.66      470.76     51.69 o 
  10   3   0      281.25      319.53     49.58 o 
  11   3   0       18.17       45.14     52.53 o 
 -10   4   0       32.26       37.18     32.87 o 
  -9   4   0       38.22       42.49     27.05 o 
  -8   4   0        6.83        7.10     32.08 o 
  -7   4   0      146.63      174.22     32.05 o 
  -6   4   0      200.36      193.52     30.58 o 
  -5   4   0      109.01      111.07      8.22 o 
  -4   4   0      128.51      117.17      7.10 o 
  -3   4   0     2092.17     1962.69     34.22 o 
  -2   4   0      189.24      200.05      9.53 o 
  -1   4   0      235.78      234.39      7.59 o 
   0   4   0      228.95      232.90      7.79 o 
   1   4   0      720.12      696.57     15.89 o 
   2   4   0        2.63       -0.06      6.57 o 
   3   4   0       31.55       16.36      8.15 o 
   4   4   0     1334.66     1312.23     18.35 o 
   5   4   0      368.92      351.11     21.58 o 
   6   4   0       43.93       43.37     19.96 o 
   7   4   0      678.80      645.76     29.63 o 
   8   4   0     1353.98     1360.72     73.95 o 
   9   4   0       18.72       -3.19     40.44 o 
  10   4   0      237.36      238.54     51.39 o 
  11   4   0      344.55      404.54     61.54 o 
 -10   5   0        1.92        9.01     33.75 o 
  -9   5   0      145.70      132.55     30.69 o 
  -8   5   0        7.40        0.86     38.66 o 
  -7   5   0        5.10      -14.64     34.55 o 
  -6   5   0        6.26        4.67     30.69 o 
  -5   5   0     1248.91     1342.41     28.75 o 
  -4   5   0       33.74       38.49      7.61 o 
  -3   5   0       34.59       24.61      7.91 o 
  -2   5   0      590.91      584.38     17.31 o 
  -1   5   0      434.20      431.20     15.81 o 
   0   5   0      317.32      366.02     12.27 o 
   1   5   0      900.44      886.38     21.06 o 
   2   5   0      650.85      591.91     12.97 o 
   3   5   0       29.05       25.48      9.49 o 
   4   5   0     1068.62     1060.05     19.99 o 
   5   5   0      516.76      508.41     19.57 o 
   6   5   0      395.55      377.46     18.56 o 
   7   5   0      165.02      150.74     17.89 o 
   8   5   0      442.36      420.01     22.20 o 
   9   5   0      455.10      482.70     32.28 o 
  10   5   0      168.38      133.40     29.49 o 
  -9   6   0       91.89      131.31     48.61 o 
  -8   6   0      197.44      214.72     38.40 o 
  -7   6   0      312.90      329.99     36.92 o 
  -6   6   0       46.84       47.69     32.61 o 
  -5   6   0      825.64      829.97     22.61 o 
  -4   6   0      938.53      966.23     15.85 o 
  -3   6   0      576.51      577.32     20.45 o 
  -2   6   0     1300.42     1341.54     95.86 o 
  -1   6   0     2793.44     2841.90     64.29 o 
   0   6   0      162.91      159.03     16.47 o 
   1   6   0       83.17       95.59      8.02 o 
   2   6   0      684.96      695.45     26.34 o 
   3   6   0     1022.55     1003.96     18.53 o 
   4   6   0       30.77       37.86     12.20 o 
   5   6   0       50.62       57.04     15.60 o 
   6   6   0       77.77       91.93     17.93 o 
   7   6   0      180.39      197.22     20.92 o 
   8   6   0       16.99       11.58     18.20 o 
   9   6   0        5.99        3.05     19.84 o 
  10   6   0      272.53      251.61     58.94 o 
  -8   7   0       86.24       68.85     37.77 o 
  -7   7   0      546.82      510.06     43.80 o 
  -6   7   0      194.70      210.54     38.74 o 
  -5   7   0       55.57       39.60     15.28 o 
  -4   7   0      292.81      276.64     19.71 o 
  -3   7   0     1450.28     1440.70     38.80 o 
  -2   7   0       91.60       97.44     15.36 o 
  -1   7   0      748.68      757.26     24.16 o 
   0   7   0     1337.36     1382.34     48.33 o 
   1   7   0       89.22       94.34      9.52 o 
   2   7   0      251.78      248.51      9.82 o 
   3   7   0      445.48      474.61     16.03 o 
   4   7   0      955.60      973.13     21.05 o 
   5   7   0        5.35        3.59     14.80 o 
   6   7   0       19.23       15.20     16.44 o 
   7   7   0      569.28      568.76     43.40 o 
   8   7   0      161.42      157.38     39.57 o 
   9   7   0        7.48       -2.62     35.35 o 
  -8   8   0        0.31        7.77     48.88 o 
  -7   8   0       13.79       -0.13     42.60 o 
  -6   8   0      386.49      420.66     45.59 o 
  -5   8   0       21.67       32.20     34.15 o 
  -4   8   0       18.64       22.79     17.54 o 
  -3   8   0      212.78      197.50     20.78 o 
  -2   8   0      449.26      473.62     21.89 o 
  -1   8   0       40.72       37.61     18.21 o 
   0   8   0      494.25      533.22     25.06 o 
   1   8   0      161.32      185.53     20.54 o 
   2   8   0      297.83      298.96     14.55 o 
   3   8   0       43.15       41.28     22.38 o 
   4   8   0      192.12      204.87     28.55 o 
   5   8   0      736.52      722.74     44.37 o 
   6   8   0      173.93      168.93     41.34 o 
   7   8   0      705.82      653.52     49.50 o 
   8   8   0      278.75      271.07     45.31 o 
   9   8   0       22.46       78.84     43.21 o 
  -7   9   0      165.52      132.46     48.28 o 
  -6   9   0      143.76      137.09     44.82 o 
  -5   9   0      344.66      319.54     41.22 o 
  -4   9   0       60.29       56.70     20.77 o 
  -3   9   0        5.76        4.27     25.00 o 
  -2   9   0      210.14      212.75     29.24 o 
  -1   9   0      117.88      130.09     25.05 o 
   0   9   0        0.67       12.80     20.67 o 
   1   9   0      108.94      116.44     24.52 o 
   2   9   0      387.17      401.83     29.46 o 
   3   9   0        3.28        3.03     25.40 o 
   4   9   0       34.79       21.34     32.84 o 
   5   9   0       95.28       97.92     42.15 o 
   6   9   0      349.93      397.17     47.12 o 
   7   9   0      163.90      144.18     46.29 o 
   8   9   0       29.79       36.48     42.75 o 
  -6  10   0       26.16        5.14     39.75 o 
  -5  10   0        8.49        5.93     34.02 o 
  -4  10   0       55.70       48.45     39.36 o 
  -3  10   0      173.72      199.13     23.94 o 
  -2  10   0       46.48       14.32     29.10 o 
  -1  10   0      108.80       96.47     33.32 o 
   0  10   0      386.96      426.42     27.47 o 
   1  10   0        7.22       -8.62     21.12 o 
   2  10   0      187.50      172.87     26.73 o 
   3  10   0      271.95      275.08     44.29 o 
   4  10   0        2.45        5.10     41.13 o 
   5  10   0        0.24       -1.93     34.86 o 
   6  10   0       95.12       89.82     41.82 o 
   7  10   0       68.47       87.65     45.47 o 
  -4  11   0       11.63       13.03     39.71 o 
  -3  11   0      327.48      317.46     28.83 o 
  -2  11   0        5.06        6.10     33.05 o 
  -1  11   0        0.39       10.15     35.22 o 
   0  11   0      242.56      246.93     38.31 o 
   1  11   0      135.81      153.36     42.47 o 
   2  11   0        1.14        5.96     40.02 o 
   3  11   0       17.42       28.32     31.96 o 
   4  11   0       67.60       98.44     37.10 o 
   5  11   0      174.84      141.08     48.20 o 
   6  11   0        0.14       -4.84     48.16 o 
  -2  12   0       13.30       26.09     36.35 o 
  -1  12   0        9.72       39.64     37.11 o 
   0  12   0        5.22       -6.49     40.49 o 
   1  12   0       11.66        0.84     34.55 o 
   2  12   0       48.38       52.06     35.58 o 
   3  12   0       23.60       17.72     45.44 o 
   4  12   0       72.55       67.57     48.97 o 
  -3 -12   1        3.11       -7.16     47.28 o 
  -2 -12   1        0.59      -10.61     42.02 o 
  -1 -12   1       26.11       69.20     44.39 o 
   0 -12   1       56.03       96.63     36.32 o 
   1 -12   1       56.41       39.33     34.67 o 
   2 -12   1       17.47       19.74     35.14 o 
  -5 -11   1       30.75        7.42     48.05 o 
  -3 -11   1       60.99       77.64     44.88 o 
  -2 -11   1       29.64       48.00     38.08 o 
  -1 -11   1       57.55       48.51     38.78 o 
   0 -11   1       87.12       85.90     34.98 o 
   1 -11   1       73.19       55.82     35.17 o 
   2 -11   1       13.07       -3.20     31.43 o 
   3 -11   1       67.31       63.47     24.66 o 
   4 -11   1       91.04       83.04     39.10 o 
  -7 -10   1       14.35       25.58     49.05 o 
  -6 -10   1      147.61      133.83     42.20 o 
  -5 -10   1       73.56       65.86     43.71 o 
  -4 -10   1      143.48      137.23     41.54 o 
  -3 -10   1      402.13      428.44     49.89 o 
  -2 -10   1      165.90      182.13     39.52 o 
  -1 -10   1      144.28      167.91     39.36 o 
   0 -10   1      111.92      103.51     34.76 o 
   1 -10   1      108.76      118.34     34.25 o 
   2 -10   1      120.85      136.76     31.76 o 
   3 -10   1       32.66       26.24     20.48 o 
   4 -10   1        1.89       -4.64     38.95 o 
   5 -10   1       40.20       50.14     41.57 o 
   6 -10   1      112.01       63.82     46.20 o 
  -8  -9   1      308.09      329.16     53.18 o 
  -7  -9   1       16.22        7.16     36.91 o 
  -6  -9   1       35.63       32.57     36.19 o 
  -5  -9   1      141.09      125.16     43.16 o 
  -4  -9   1      528.20      492.73     46.79 o 
  -3  -9   1        2.19        7.55     38.63 o 
  -2  -9   1      186.78      181.89     38.88 o 
  -1  -9   1      375.43      422.36     42.03 o 
   0  -9   1       95.49      106.32     33.53 o 
   1  -9   1       79.44       74.50     28.43 o 
   2  -9   1      522.76      599.19     37.96 o 
   3  -9   1       97.97       84.34     21.20 o 
   4  -9   1        0.79       -5.92     19.23 o 
   5  -9   1        2.28        7.29     33.35 o 
   6  -9   1      119.92      130.33     36.10 o 
   7  -9   1        1.57       11.36     37.10 o 
  -9  -8   1       95.61       68.66     41.65 o 
  -8  -8   1      194.42      173.13     39.90 o 
  -7  -8   1        9.54       18.03     40.40 o 
  -6  -8   1      167.23      156.98     40.04 o 
  -5  -8   1      277.44      250.40     42.17 o 
  -4  -8   1      438.36      436.01     44.89 o 
  -3  -8   1      197.93      202.40     18.01 o 
  -2  -8   1      268.23      241.29     19.86 o 
  -1  -8   1        3.57        0.02     15.38 o 
   0  -8   1      797.27      821.56     42.78 o 
   1  -8   1      433.88      422.63     32.52 o 
   2  -8   1      277.93      273.53     29.02 o 
   3  -8   1      274.45      269.03     27.55 o 
   4  -8   1      237.26      208.93     20.25 o 
   5  -8   1       20.68       34.18     34.82 o 
   6  -8   1      449.80      442.64     41.88 o 
   7  -8   1        9.93       -4.91     34.75 o 
   8  -8   1       88.35       70.69     47.51 o 
  -9  -7   1      239.87      258.51     44.23 o 
  -8  -7   1       11.04      -15.15     38.20 o 
  -7  -7   1        2.46        4.40     20.60 o 
  -6  -7   1      353.53      356.31     24.68 o 
  -5  -7   1      424.27      431.95     23.02 o 
  -4  -7   1      132.79      130.57     16.72 o 
  -3  -7   1      165.92      149.96     17.10 o 
  -2  -7   1     1432.13     1527.70     27.60 o 
  -1  -7   1       34.09       35.76     12.21 o 
   0  -7   1      173.87      187.28     13.51 o 
   1  -7   1      269.60      264.37     17.99 o 
   2  -7   1       45.63       48.04     14.50 o 
   3  -7   1       77.77       65.18     16.42 o 
   4  -7   1      631.41      624.42     23.48 o 
   5  -7   1       88.90       96.28     31.47 o 
   6  -7   1       46.46       48.23     34.42 o 
   7  -7   1      140.29       77.53     41.74 o 
   8  -7   1      113.92      106.82     43.61 o 
 -10  -6   1        3.63       20.35     49.04 o 
  -9  -6   1       84.82       78.81     21.18 o 
  -8  -6   1      514.99      523.35     25.84 o 
  -7  -6   1      300.49      295.07     29.30 o 
  -6  -6   1      193.86      199.04     20.52 o 
  -5  -6   1      170.46      161.39     18.29 o 
  -4  -6   1      779.63      797.41     24.00 o 
  -3  -6   1      181.79      192.88     14.78 o 
  -2  -6   1     1609.93     1620.78     45.79 o 
  -1  -6   1      727.15      702.54     16.83 o 
   0  -6   1       14.05        8.69     10.51 o 
   1  -6   1      388.59      400.72     17.54 o 
   2  -6   1       92.44       85.39      8.79 o 
   3  -6   1      554.26      584.02     21.31 o 
   4  -6   1      159.46      152.87     15.97 o 
   5  -6   1      312.85      323.70     16.91 o 
   6  -6   1      156.62      182.15     35.10 o 
   7  -6   1      419.59      350.53     45.06 o 
   8  -6   1      155.08      135.39     42.42 o 
   9  -6   1       92.27       99.01     33.44 o 
 -10  -5   1       78.99       86.60     30.56 o 
  -9  -5   1      282.38      324.56     30.26 o 
  -8  -5   1       43.60       72.23     18.98 o 
  -7  -5   1      490.39      501.58     21.53 o 
  -6  -5   1      292.89      304.81     18.12 o 
  -5  -5   1       31.30       41.90     16.21 o 
  -4  -5   1     2470.40     2448.33     34.10 o 
  -3  -5   1      239.23      267.37     21.48 o 
  -2  -5   1      116.17      119.34     11.83 o 
  -1  -5   1     2581.34     2570.51     69.67 o 
   0  -5   1     4470.01     4546.21     38.51 o 
   1  -5   1        3.36       -1.94      9.09 o 
   2  -5   1      367.14      366.07     12.12 o 
   3  -5   1      771.87      725.25     26.72 o 
   4  -5   1     1856.54     1856.41     28.81 o 
   5  -5   1        0.54        6.19     10.85 o 
   6  -5   1      895.13      865.47     44.88 o 
   7  -5   1     1554.17     1514.69     59.12 o 
   8  -5   1        2.95        1.82     30.03 o 
   9  -5   1       40.15       29.52     31.06 o 
  10  -5   1      270.09      258.92     38.64 o 
 -10  -4   1       52.86       68.31     30.47 o 
  -9  -4   1      203.33      215.30     27.92 o 
  -8  -4   1       11.74       16.74     17.31 o 
  -7  -4   1      444.76      460.49     21.36 o 
  -6  -4   1      957.79      958.25     23.38 o 
  -5  -4   1      440.96      455.12     17.66 o 
  -4  -4   1      486.73      462.33     15.10 o 
  -3  -4   1      945.92      948.38     19.81 o 
  -2  -4   1     3919.57     3988.01     33.88 o 
  -1  -4   1      839.25      901.19     14.30 o 
   0  -4   1     1901.94     1740.41     37.26 o 
   1  -4   1     3640.05     3624.74     51.64 o 
   2  -4   1      819.01      805.09     12.89 o 
   3  -4   1      709.08      683.75     16.40 o 
   4  -4   1     1514.43     1490.34     20.54 o 
   5  -4   1      426.22      445.06     14.70 o 
   6  -4   1      185.33      192.10     29.71 o 
   7  -4   1      470.42      520.76     40.71 o 
   8  -4   1      578.05      583.65     33.55 o 
   9  -4   1      118.92       77.32     30.25 o 
  10  -4   1       64.64       80.99     33.96 o 
 -10  -3   1      250.52      298.67     51.12 o 
  -9  -3   1     1071.75     1103.50     60.68 o 
  -8  -3   1       23.47       15.64     19.71 o 
  -7  -3   1       60.25       69.54     20.22 o 
  -6  -3   1      205.78      221.05     26.80 o 
  -5  -3   1     2135.27     2103.50     49.21 o 
  -4  -3   1     1634.90     1647.28     31.54 o 
  -3  -3   1      119.91       96.57      9.55 o 
  -2  -3   1     1437.04     1355.29     18.02 o 
  -1  -3   1     7208.32     7606.23     36.57 o 
   0  -3   1       59.22       48.71      6.38 o 
   1  -3   1     2058.95     2064.63     24.65 o 
   2  -3   1     1959.52     1840.79     46.11 o 
   3  -3   1      434.95      394.86     11.13 o 
   4  -3   1       43.93       38.27      5.96 o 
   5  -3   1      744.47      710.23     14.16 o 
   6  -3   1      581.25      573.51     38.17 o 
   7  -3   1      306.44      284.13     27.06 o 
   8  -3   1      785.25      809.93     33.19 o 
   9  -3   1      344.07      359.80     29.58 o 
  10  -3   1       26.96       16.29     29.76 o 
 -11  -2   1      198.96      171.72     53.06 o 
 -10  -2   1       85.50      146.76     44.63 o 
  -9  -2   1      258.07      225.65     45.79 o 
  -8  -2   1       40.49       65.17     15.69 o 
  -7  -2   1     1573.67     1595.38     26.27 o 
  -6  -2   1       22.53       29.61     17.31 o 
  -5  -2   1     1703.20     1776.49     26.60 o 
  -4  -2   1     3068.31     3140.66     48.49 o 
  -3  -2   1       13.24       18.50      7.21 o 
  -2  -2   1     1053.07     1016.22     27.44 o 
  -1  -2   1    15002.88    16366.44    350.64 o 
   0  -2   1      174.70      204.99     10.34 o 
   1  -2   1      291.35      312.91      6.24 o 
   2  -2   1     5723.03     5469.59    117.02 o 
   3  -2   1     2373.39     2394.29     27.67 o 
   4  -2   1      290.60      287.62     10.41 o 
   5  -2   1      291.45      284.57     13.24 o 
   6  -2   1     1834.37     1797.51     35.04 o 
   7  -2   1      256.04      249.50     23.28 o 
   8  -2   1       96.27      102.75     23.53 o 
   9  -2   1      173.13      177.11     29.95 o 
  10  -2   1      337.72      349.97     34.30 o 
  11  -2   1       16.47       18.90     32.56 o 
 -11  -1   1       58.96       71.35     54.26 o 
 -10  -1   1      283.97      401.94     50.86 o 
  -9  -1   1      120.41      162.77     38.89 o 
  -8  -1   1       26.42       44.70     21.21 o 
  -7  -1   1     1851.62     1868.75     49.18 o 
  -6  -1   1      410.13      446.60     21.23 o 
  -5  -1   1      201.03      224.35     15.31 o 
  -4  -1   1     2103.35     2118.31     24.33 o 
  -3  -1   1      263.88      242.74     17.99 o 
  -2  -1   1     1363.24     1481.42     23.07 o 
   2  -1   1      258.05      285.74     10.14 o 
   3  -1   1     3546.76     3525.93     24.74 o 
   4  -1   1      113.90       90.71      8.87 o 
   5  -1   1       59.48       45.06     14.33 o 
   6  -1   1      250.94      251.31     20.55 o 
   7  -1   1      645.10      665.84     28.60 o 
   8  -1   1     1161.67     1124.85     47.63 o 
   9  -1   1      106.77       78.67     25.13 o 
  10  -1   1      416.06      398.09     31.97 o 
  11  -1   1      373.21      398.71     38.09 o 
 -11   0   1        3.74        4.82     51.48 o 
 -10   0   1      216.07      197.56     48.17 o 
  -9   0   1      717.00      753.33     32.22 o 
  -8   0   1       28.48       25.29     20.70 o 
  -7   0   1        1.96        1.01     19.73 o 
  -6   0   1      938.90      918.23     38.28 o 
  -5   0   1     1471.58     1394.40     40.98 o 
  -4   0   1       15.25       21.03     11.80 o 
  -3   0   1     1184.08     1158.23     26.15 o 
  -2   0   1     1190.16     1191.42     45.31 o 
   2   0   1      352.48      412.28      6.20 o 
   3   0   1       92.25      102.19      5.21 o 
   4   0   1      158.35      134.11      5.98 o 
   5   0   1     1476.07     1523.65     30.95 o 
   6   0   1     1203.88     1277.30     31.86 o 
   7   0   1       17.74       14.81      6.11 o 
   8   0   1     2998.72     3045.69     49.98 o 
   9   0   1       92.54      122.18     27.49 o 
  10   0   1        0.02       12.02     28.10 o 
  11   0   1      255.01      310.19     55.88 o 
 -10   1   1       91.43      126.72     47.06 o 
  -9   1   1      120.44      142.81     26.33 o 
  -8   1   1      380.20      439.97     26.22 o 
  -7   1   1      792.01      787.02     28.26 o 
  -6   1   1      123.20      101.94     19.73 o 
  -5   1   1     2050.98     1917.97     41.33 o 
  -4   1   1     1566.95     1625.37     19.51 o 
  -3   1   1     2188.66     2288.82     69.72 o 
  -2   1   1    12104.26    13200.38    310.27 o 
  -1   1   1      348.83      366.32     10.24 o 
   2   1   1     8712.99     9072.49     58.17 o 
   3   1   1     4348.13     4459.61     16.20 o 
   4   1   1      242.30      255.75      8.89 o 
   5   1   1      895.69      903.72     17.83 o 
   6   1   1     1218.51     1225.17     21.28 o 
   7   1   1      308.39      295.80     14.35 o 
   8   1   1       40.43       40.26     24.14 o 
   9   1   1       98.56      155.72     27.26 o 
  10   1   1      410.01      409.29     32.34 o 
  11   1   1        2.00       34.87     45.48 o 
 -10   2   1      193.23      213.71     46.34 o 
  -9   2   1       86.62       46.57     26.42 o 
  -8   2   1      475.92      516.43     29.42 o 
  -7   2   1      402.69      407.60     36.57 o 
  -6   2   1      263.97      293.49     32.27 o 
  -5   2   1      404.94      408.13     12.65 o 
  -4   2   1     1907.57     1864.29     21.22 o 
  -3   2   1     5467.37     5435.58     24.95 o 
  -2   2   1      787.63      803.84     10.23 o 
  -1   2   1    12373.53    12669.15    185.69 o 
   0   2   1     3609.32     4005.10     39.39 o 
   1   2   1      202.09      187.45      6.53 o 
   2   2   1     1442.48     1347.36     13.62 o 
   3   2   1     6203.89     6050.13     28.33 o 
   4   2   1      515.95      463.77     14.00 o 
   5   2   1        0.84        4.51      8.93 o 
   6   2   1      731.24      730.56     29.85 o 
   7   2   1      544.01      558.80     18.81 o 
   8   2   1      213.55      204.77     27.20 o 
   9   2   1        4.34       -1.29     25.91 o 
  10   2   1      651.19      722.65     62.10 o 
  11   2   1      326.73      383.45     56.15 o 
 -10   3   1      100.75       73.83     30.22 o 
  -9   3   1      341.86      345.72     29.98 o 
  -8   3   1        2.87       13.33     32.81 o 
  -7   3   1       18.68       19.01     26.62 o 
  -6   3   1     1493.77     1504.97     48.72 o 
  -5   3   1      484.73      428.17     36.84 o 
  -4   3   1      680.83      727.16     12.29 o 
  -3   3   1     2440.06     2416.99     19.63 o 
  -2   3   1     4315.70     4384.88     94.59 o 
  -1   3   1      198.20      211.70      8.94 o 
   0   3   1     1220.46     1263.41     14.38 o 
   1   3   1     3046.76     3088.41     29.37 o 
   2   3   1        8.24        2.55     10.19 o 
   3   3   1       45.95       45.80     10.52 o 
   4   3   1      725.95      659.96     17.34 o 
   5   3   1     3867.54     3958.94     36.30 o 
   6   3   1       23.67       39.07     17.74 o 
   7   3   1      797.58      737.68     69.17 o 
   8   3   1      491.86      489.34     40.16 o 
   9   3   1      285.17      292.09     49.61 o 
  10   3   1       61.38       36.62     48.76 o 
  11   3   1      234.63      335.03     60.73 o 
 -10   4   1        6.91       35.93     44.84 o 
  -9   4   1      425.34      428.54     33.45 o 
  -8   4   1      422.95      440.29     42.85 o 
  -7   4   1      620.26      536.46     40.49 o 
  -6   4   1     1884.42     1801.98     56.01 o 
  -5   4   1     1108.80     1146.39     31.06 o 
  -4   4   1      166.57      173.06     12.21 o 
  -3   4   1       49.82       49.40      7.41 o 
  -2   4   1     3853.52     3774.45     29.09 o 
  -1   4   1     1641.80     1629.68     21.36 o 
   0   4   1      116.42      102.32      7.74 o 
   1   4   1     3764.31     3808.46     81.87 o 
   2   4   1     1672.38     1572.28     15.00 o 
   3   4   1      819.11      871.75     26.75 o 
   4   4   1        5.06        3.68     12.82 o 
   5   4   1     1639.19     1594.90     29.98 o 
   6   4   1      434.60      383.38     19.52 o 
   7   4   1        2.89       -3.18     19.66 o 
   8   4   1      355.45      326.69     43.62 o 
   9   4   1      154.22      196.03     46.92 o 
  10   4   1        2.40       -1.30     48.00 o 
  11   4   1        9.88       25.50     55.65 o 
  -9   5   1       38.47       69.22     44.06 o 
  -8   5   1      263.20      275.52     45.05 o 
  -7   5   1     1051.98      977.38     52.74 o 
  -6   5   1      241.03      211.54     31.75 o 
  -5   5   1      635.28      579.54     17.27 o 
  -4   5   1      580.95      561.23     13.50 o 
  -3   5   1      375.70      392.77     12.38 o 
  -2   5   1      619.70      624.42     16.06 o 
  -1   5   1      687.96      675.37     17.81 o 
   0   5   1     1169.78     1134.63     19.38 o 
   1   5   1      544.88      550.96     25.01 o 
   2   5   1      377.77      363.00     14.94 o 
   3   5   1     3159.93     3150.34     24.04 o 
   4   5   1       56.86       56.18      9.85 o 
   5   5   1      138.02      123.82     12.44 o 
   6   5   1     1464.04     1426.51     29.88 o 
   7   5   1      765.18      751.93     31.95 o 
   8   5   1      523.31      454.67     29.28 o 
   9   5   1      398.06      391.84     55.68 o 
  10   5   1      299.24      344.44     56.26 o 
  -9   6   1       50.47       80.15     43.61 o 
  -8   6   1        0.99        1.59     34.67 o 
  -7   6   1      481.93      443.92     44.21 o 
  -6   6   1       46.37       35.76     30.93 o 
  -5   6   1      113.52      126.19     17.43 o 
  -4   6   1      147.81      134.35     11.54 o 
  -3   6   1      310.72      304.22     14.89 o 
  -2   6   1       40.78       52.76     12.98 o 
  -1   6   1      295.37      299.69     16.85 o 
   0   6   1      336.02      315.06     12.47 o 
   1   6   1     1262.79     1194.53     57.35 o 
   2   6   1       18.57       13.49      4.80 o 
   3   6   1     1434.74     1423.94     19.00 o 
   4   6   1     1181.70     1180.39     19.87 o 
   5   6   1      719.29      706.91     20.23 o 
   6   6   1      847.45      878.64     33.51 o 
   7   6   1     2176.65     2300.95     63.74 o 
   8   6   1       90.22       98.47     18.49 o 
   9   6   1        4.02        3.44     25.08 o 
  10   6   1      397.80      425.17     57.52 o 
  -8   7   1       11.04       -3.45     37.10 o 
  -7   7   1       33.90       50.83     35.22 o 
  -6   7   1       97.18      106.67     37.23 o 
  -5   7   1      210.67      258.33     38.79 o 
  -4   7   1       32.63       27.89     15.49 o 
  -3   7   1      110.95      118.00     14.69 o 
  -2   7   1      180.63      192.05     16.83 o 
  -1   7   1      322.49      313.07     19.43 o 
   0   7   1      527.63      517.71     15.42 o 
   1   7   1      591.49      581.67     13.09 o 
   2   7   1      258.34      266.22     23.64 o 
   3   7   1       37.40       44.27      8.39 o 
   4   7   1       11.81       14.09      9.81 o 
   5   7   1      929.05      924.21     20.62 o 
   6   7   1      117.90      100.85     22.68 o 
   7   7   1        3.47       -3.49     30.12 o 
   8   7   1      126.72      111.33     35.93 o 
   9   7   1      168.99      137.90     36.92 o 
  -7   8   1       69.94       80.48     43.28 o 
  -6   8   1       18.31       31.02     31.64 o 
  -5   8   1      374.26      320.34     42.04 o 
  -4   8   1      204.19      204.76     21.29 o 
  -3   8   1       42.91       25.49     22.78 o 
  -2   8   1      194.01      186.75     18.41 o 
  -1   8   1      413.47      429.60     22.96 o 
   0   8   1      100.17      104.26     20.40 o 
   1   8   1       36.99       30.26     19.00 o 
   2   8   1      697.96      707.84     30.97 o 
   3   8   1       84.60       98.33     25.99 o 
   4   8   1      187.24      154.86     25.15 o 
   5   8   1      120.99      122.65     27.15 o 
   6   8   1       99.85       94.26     25.91 o 
   7   8   1       88.20      116.47     39.89 o 
   8   8   1        0.79       -4.26     35.51 o 
   9   8   1      221.58      215.07     43.63 o 
  -7   9   1       63.45       78.98     47.63 o 
  -6   9   1        6.77       33.60     41.51 o 
  -5   9   1       12.10       -9.40     34.18 o 
  -4   9   1      134.76      133.74     21.33 o 
  -3   9   1       77.75       67.23     26.66 o 
  -2   9   1       20.81       26.02     27.13 o 
  -1   9   1       16.10       20.80     18.38 o 
   0   9   1      270.14      299.24     23.38 o 
   1   9   1      572.26      627.30     30.29 o 
   2   9   1       42.60       65.53     27.19 o 
   3   9   1      662.45      686.26     33.87 o 
   4   9   1      146.44      176.58     29.37 o 
   5   9   1        2.88       10.39     26.93 o 
   6   9   1       79.96       53.07     36.79 o 
   7   9   1      160.36      168.50     44.10 o 
   8   9   1      186.29      186.54     45.34 o 
  -5  10   1        0.76        2.23     39.43 o 
  -4  10   1       49.15       55.30     41.10 o 
  -3  10   1      189.22      175.36     31.10 o 
  -2  10   1       62.65       82.18     31.29 o 
  -1  10   1        1.05       -3.83     29.55 o 
   0  10   1        5.70       15.56     22.32 o 
   1  10   1       55.06       74.03     24.29 o 
   2  10   1       96.53      103.74     27.44 o 
   3  10   1        1.36       20.21     26.10 o 
   4  10   1       53.56       89.57     30.65 o 
   5  10   1      237.97      243.66     31.46 o 
   6  10   1       15.97       31.27     39.21 o 
   7  10   1        2.94        7.24     41.55 o 
  -4  11   1      104.46       93.85     39.01 o 
  -3  11   1       78.40       55.19     25.70 o 
  -2  11   1        8.14        8.57     29.39 o 
  -1  11   1        4.30       17.09     32.73 o 
   0  11   1       54.39       46.79     36.55 o 
   1  11   1       17.99        8.09     25.90 o 
   2  11   1       71.23       68.98     27.74 o 
   3  11   1      110.12      132.97     31.07 o 
   4  11   1        1.77       23.90     31.17 o 
   5  11   1      427.52      463.04     46.03 o 
   6  11   1        1.48       28.33     39.70 o 
  -2  12   1        0.28       -0.22     36.89 o 
  -1  12   1      131.32      157.95     41.66 o 
   0  12   1      349.76      403.31     46.70 o 
   1  12   1       32.59        5.56     41.56 o 
   2  12   1       87.20       79.81     30.58 o 
   3  12   1      292.75      345.57     34.14 o 
   4  12   1        1.52        1.23     42.13 o 
  -3 -12   2       31.41       37.88     49.71 o 
  -2 -12   2       62.86       30.11     44.49 o 
  -1 -12   2        4.63        3.97     44.11 o 
   0 -12   2        7.72       -0.16     40.42 o 
   1 -12   2       85.24       63.32     41.46 o 
   2 -12   2       25.09       43.17     34.99 o 
  -5 -11   2       47.09       56.18     49.79 o 
  -4 -11   2       28.52       63.32     44.85 o 
  -3 -11   2        6.04        7.65     44.49 o 
  -2 -11   2       65.88       56.24     45.22 o 
  -1 -11   2      263.38      263.52     41.15 o 
   0 -11   2        4.07       -3.11     38.65 o 
   1 -11   2       63.50       47.20     35.98 o 
   2 -11   2       22.17       20.05     23.19 o 
   3 -11   2       68.19       38.87     23.95 o 
   4 -11   2        7.57       -1.91     35.35 o 
  -6 -10   2      178.27      165.99     42.96 o 
  -5 -10   2       25.14       62.55     47.09 o 
  -4 -10   2       74.92       90.30     46.92 o 
  -3 -10   2      187.66      221.81     37.04 o 
  -2 -10   2       69.50       64.60     33.80 o 
  -1 -10   2      219.00      260.38     42.40 o 
   0 -10   2       74.27      114.71     32.22 o 
   2 -10   2       76.97       63.69     29.92 o 
   3 -10   2       58.57       67.27     22.48 o 
   4 -10   2       43.27       14.44     37.58 o 
   5 -10   2      121.28       87.43     41.20 o 
   6 -10   2      118.89      130.20     46.62 o 
  -7  -9   2       84.15       63.99     40.40 o 
  -6  -9   2      414.66      458.44     50.16 o 
  -5  -9   2        0.46      -16.77     39.27 o 
  -4  -9   2       14.57       13.76     33.59 o 
  -3  -9   2      155.39      161.25     42.47 o 
  -2  -9   2      267.58      261.31     42.83 o 
  -1  -9   2       52.41       69.26     17.44 o 
   0  -9   2      120.71      159.92     20.50 o 
   1  -9   2      178.03      186.64     33.72 o 
   2  -9   2       78.90       61.24     28.03 o 
   3  -9   2       21.63       29.70     19.08 o 
   4  -9   2      454.34      466.64     44.38 o 
   5  -9   2      185.28      177.30     35.70 o 
   6  -9   2       31.33       21.55     33.10 o 
   7  -9   2      159.00      148.46     49.15 o 
  -8  -8   2       47.70       42.25     45.39 o 
  -7  -8   2       28.55        9.17     37.58 o 
  -6  -8   2      393.02      406.11     48.97 o 
  -5  -8   2      326.87      324.83     42.66 o 
  -4  -8   2       41.80       23.11     18.34 o 
  -3  -8   2      323.19      307.54     20.97 o 
  -2  -8   2      302.82      333.24     21.67 o 
  -1  -8   2      237.07      265.55     20.87 o 
   0  -8   2       20.56       22.38     17.55 o 
   1  -8   2       52.09       43.23     25.76 o 
   2  -8   2      596.23      586.18     36.83 o 
   3  -8   2      818.93      748.79     54.62 o 
   4  -8   2       78.34       69.74     18.19 o 
   5  -8   2      140.94      174.97     35.47 o 
   6  -8   2      795.91      808.16     48.60 o 
   8  -8   2      249.98      258.86     51.46 o 
  -9  -7   2       82.15       83.16     43.14 o 
  -8  -7   2      171.50      186.60     42.82 o 
  -7  -7   2      371.72      397.23     28.35 o 
  -6  -7   2      112.92      103.17     21.22 o 
  -5  -7   2      564.90      537.21     30.83 o 
  -4  -7   2      235.68      259.35     20.70 o 
  -3  -7   2      206.87      232.89     19.99 o 
  -2  -7   2      513.76      530.42     22.73 o 
  -1  -7   2      739.96      784.62     38.53 o 
   0  -7   2      390.24      392.12     21.15 o 
   1  -7   2       22.13        9.49     16.11 o 
   2  -7   2      625.34      585.52     32.77 o 
   3  -7   2      269.78      282.07     19.56 o 
   4  -7   2        6.91        5.89     15.85 o 
   5  -7   2       22.83       49.25     28.86 o 
   6  -7   2     1027.37     1029.86     53.09 o 
   7  -7   2       61.31       47.23     39.73 o 
   8  -7   2       80.96       57.32     38.08 o 
   9  -7   2      163.19      202.63     36.99 o 
  -9  -6   2        3.38       13.41     24.66 o 
  -8  -6   2       18.41       39.44     19.71 o 
  -7  -6   2      658.11      685.73     30.99 o 
  -6  -6   2      473.49      497.30     26.28 o 
  -5  -6   2       89.00       96.66     19.70 o 
  -4  -6   2      531.25      514.04     23.35 o 
  -3  -6   2      906.07      906.51     46.40 o 
  -2  -6   2      178.46      192.30     16.22 o 
  -1  -6   2      327.57      339.70     18.30 o 
   0  -6   2     1083.48     1107.05     24.94 o 
   1  -6   2      246.75      260.71     18.05 o 
   2  -6   2      252.91      254.83     13.10 o 
   3  -6   2      293.49      262.38     27.14 o 
   4  -6   2      519.37      479.51     19.53 o 
   5  -6   2       82.85       76.09     13.65 o 
   6  -6   2      214.01      207.37     36.92 o 
   7  -6   2      417.92      395.77     45.06 o 
   8  -6   2       44.79       58.50     34.22 o 
   9  -6   2       30.15       28.52     30.38 o 
 -10  -5   2      411.05      354.31     48.52 o 
  -9  -5   2      166.14      172.21     29.55 o 
  -8  -5   2      109.24       99.80     20.04 o 
  -7  -5   2      431.45      438.55     21.52 o 
  -6  -5   2      532.98      526.11     21.58 o 
  -5  -5   2      924.33      894.59     26.58 o 
  -4  -5   2      401.22      361.79     27.43 o 
  -3  -5   2      438.96      444.46     36.02 o 
  -2  -5   2       28.16       50.14     13.43 o 
  -1  -5   2      555.13      549.19     18.01 o 
   0  -5   2       13.76       24.21     13.05 o 
   1  -5   2     2613.75     2560.76     54.86 o 
   2  -5   2      968.59      997.53     13.59 o 
   3  -5   2       93.40       85.09     13.25 o 
   4  -5   2      861.30      854.69     23.15 o 
   5  -5   2       61.69       64.18     11.27 o 
   6  -5   2      173.46      143.21     35.10 o 
   7  -5   2      204.28      210.30     38.66 o 
   8  -5   2       66.73       63.33     28.64 o 
   9  -5   2       90.39       77.42     28.93 o 
  10  -5   2        5.38       -0.54     32.84 o 
 -10  -4   2       17.42       26.76     28.70 o 
  -9  -4   2      139.01      166.55     39.19 o 
  -8  -4   2      676.76      674.10     25.12 o 
  -7  -4   2        3.92        6.33     16.07 o 
  -6  -4   2       24.10       21.10     18.26 o 
  -5  -4   2     1539.92     1460.36     27.18 o 
  -4  -4   2       62.53       53.05     10.35 o 
  -3  -4   2      635.66      666.60     25.79 o 
  -2  -4   2     1504.36     1525.89     32.47 o 
  -1  -4   2      798.82      782.16     24.91 o 
   0  -4   2      203.49      237.17     17.94 o 
   1  -4   2     1000.65      972.63     14.62 o 
   2  -4   2     1925.02     1981.84     15.50 o 
   3  -4   2      415.28      410.09     14.98 o 
   4  -4   2     1520.57     1512.67     28.32 o 
   5  -4   2      314.35      311.46     17.51 o 
   6  -4   2      250.67      233.70     34.02 o 
   7  -4   2       36.73       31.32     22.33 o 
   8  -4   2      181.28      187.46     26.46 o 
   9  -4   2      412.15      444.14     31.88 o 
  10  -4   2      120.38      173.07     35.53 o 
 -10  -3   2      215.16      229.01     30.99 o 
  -9  -3   2       20.27       24.27     26.74 o 
  -8  -3   2      168.36      180.68     19.16 o 
  -7  -3   2      478.21      489.13     28.19 o 
  -6  -3   2      220.27      239.51     26.19 o 
  -5  -3   2     1593.03     1619.98     31.42 o 
  -4  -3   2      773.89      788.08     21.32 o 
  -3  -3   2     1103.66     1072.22     15.58 o 
  -2  -3   2      721.83      728.06     15.50 o 
  -1  -3   2     8678.48     8715.73     64.69 o 
   0  -3   2     6550.20     7002.88     58.78 o 
   1  -3   2     2403.13     2647.34    112.50 o 
   2  -3   2      140.63      144.30      5.48 o 
   3  -3   2     2127.89     2078.19     22.64 o 
   4  -3   2     1130.74     1108.87     15.12 o 
   5  -3   2       90.04       61.24     25.17 o 
   6  -3   2     1245.36     1194.26     31.56 o 
   7  -3   2      809.43      857.58     46.92 o 
   8  -3   2       12.93       24.84     21.11 o 
   9  -3   2       76.67      111.51     33.39 o 
  10  -3   2      186.63      218.29     31.32 o 
 -10  -2   2      226.94      281.82     51.25 o 
  -9  -2   2      319.17      353.25     45.74 o 
  -8  -2   2       41.05       39.05     35.97 o 
  -7  -2   2     1533.13     1562.56     31.66 o 
  -6  -2   2      687.43      713.01     21.72 o 
  -5  -2   2      117.04      126.10     13.04 o 
  -4  -2   2       82.96      117.25     13.80 o 
  -3  -2   2     2330.93     2249.42     35.13 o 
  -2  -2   2     2691.25     2747.42     25.78 o 
  -1  -2   2        0.86        2.74      6.45 o 
   0  -2   2     6782.61     7069.78     72.16 o 
   1  -2   2    25333.41    26074.47    265.95 o 
   2  -2   2      412.73      421.08     13.54 o 
   3  -2   2       50.29       21.26     14.97 o 
   4  -2   2     1669.92     1606.66     33.34 o 
   5  -2   2     4089.53     4214.18     31.05 o 
   6  -2   2      269.69      263.33     12.69 o 
   7  -2   2      773.92      815.47     32.18 o 
   8  -2   2       66.70       83.65     26.19 o 
   9  -2   2      191.76      213.70     29.33 o 
  10  -2   2       75.52      100.31     29.90 o 
  11  -2   2      152.53      188.97     36.33 o 
 -10  -1   2      180.43      240.99     49.42 o 
  -9  -1   2      372.44      419.51     44.51 o 
  -8  -1   2      447.48      501.00     42.10 o 
  -7  -1   2       28.41       35.62     18.54 o 
  -6  -1   2      378.70      382.97     19.39 o 
  -5  -1   2      780.11      802.33     19.39 o 
  -4  -1   2     1296.39     1319.82     26.18 o 
  -3  -1   2      649.90      623.91     13.24 o 
  -2  -1   2     4767.59     4818.19     29.88 o 
  -1  -1   2     8275.12     8757.99    217.11 o 
   0  -1   2        0.61        4.28      4.30 o 
   1  -1   2    20051.52    20814.63    213.11 o 
   2  -1   2     1073.84     1075.71     15.21 o 
   3  -1   2     1682.93     1735.27     13.96 o 
   4  -1   2      508.68      513.32      9.47 o 
   5  -1   2     2864.14     2943.38     26.67 o 
   6  -1   2      204.78      177.74     19.44 o 
   7  -1   2       71.71       65.89     24.10 o 
   8  -1   2      579.39      592.76     29.73 o 
   9  -1   2      358.19      398.48     31.53 o 
  10  -1   2      121.12       98.69     28.55 o 
  11  -1   2      128.89      145.03     35.03 o 
 -10   0   2       15.86       10.05     44.12 o 
  -9   0   2       61.81       68.90     38.94 o 
  -8   0   2      228.85      261.78     23.65 o 
  -7   0   2      585.99      545.57     24.13 o 
  -6   0   2       73.95       66.85     17.27 o 
  -5   0   2      504.49      489.69     17.03 o 
  -4   0   2     4810.68     5065.35     56.76 o 
  -3   0   2      370.34      341.89     16.75 o 
  -2   0   2     1724.23     1776.30     40.33 o 
  -1   0   2     7425.92     7821.78    106.74 o 
   1   0   2       58.01       50.64      2.82 o 
   2   0   2     1751.92     1837.78     13.31 o 
   3   0   2     2509.28     2659.46     12.61 o 
   4   0   2      891.87      897.35      7.37 o 
   5   0   2     2856.71     2980.20     25.22 o 
   6   0   2      662.20      607.50     19.87 o 
   7   0   2      383.81      374.22     24.80 o 
   8   0   2      209.99      204.80     26.77 o 
   9   0   2      333.04      367.89     30.74 o 
  10   0   2      483.36      465.11     34.87 o 
  11   0   2        1.64       12.95     30.33 o 
 -10   1   2      407.54      451.97     54.90 o 
  -9   1   2       61.26       64.98     36.85 o 
  -8   1   2      151.63      153.86     23.18 o 
  -7   1   2     1275.07     1275.32     32.17 o 
  -6   1   2      307.35      317.62     31.01 o 
  -5   1   2      212.19      199.48     24.29 o 
  -4   1   2      263.13      243.82     20.83 o 
  -3   1   2      903.13      896.70     24.26 o 
  -2   1   2     6006.04     6205.69    151.39 o 
  -1   1   2      157.26      171.21      6.92 o 
   0   1   2      786.78      837.51     11.05 o 
   1   1   2     4661.48     4840.18     30.93 o 
   2   1   2        6.89        9.50      3.69 o 
   3   1   2     4760.29     4959.66     41.23 o 
   4   1   2     3175.79     3189.18     28.48 o 
   5   1   2       16.73       14.33      7.02 o 
   6   1   2     1746.45     1749.89     18.50 o 
   7   1   2     1841.98     1802.89     27.19 o 
   8   1   2       62.99       78.21     23.94 o 
   9   1   2       18.05       28.82     27.44 o 
  10   1   2      497.42      530.94     34.87 o 
  11   1   2      354.19      393.00     66.04 o 
 -10   2   2      507.61      511.66     52.21 o 
  -9   2   2      308.25      313.94     27.82 o 
  -8   2   2      149.75      153.02     22.99 o 
  -7   2   2      493.46      439.26     38.76 o 
  -6   2   2      891.39      893.09     40.41 o 
  -5   2   2       31.57       23.52     23.04 o 
  -4   2   2       71.90       52.80     18.42 o 
  -3   2   2       24.61       28.12      9.02 o 
  -2   2   2      522.14      530.08     15.92 o 
  -1   2   2      427.57      428.86     11.40 o 
   0   2   2     6141.14     6113.73     41.11 o 
   1   2   2     2546.20     2700.16     35.96 o 
   2   2   2     1415.70     1466.79     17.87 o 
   3   2   2       44.30       51.36      8.47 o 
   4   2   2     1142.39     1126.07     25.11 o 
   5   2   2     3354.88     3532.52     30.97 o 
   6   2   2      526.90      562.93     15.04 o 
   7   2   2      903.47      913.22     20.37 o 
   8   2   2      598.64      631.53     32.87 o 
   9   2   2      253.99      269.88     30.42 o 
  10   2   2        8.89       21.66     30.57 o 
  11   2   2      265.68      319.84     60.67 o 
 -10   3   2       24.24       54.76     40.48 o 
  -9   3   2      102.22      117.12     28.55 o 
  -8   3   2      475.88      500.13     42.29 o 
  -7   3   2       85.51       74.44     30.84 o 
  -6   3   2     1166.78     1143.17     45.67 o 
  -5   3   2      386.17      405.27     30.78 o 
  -4   3   2      244.45      249.83     12.89 o 
  -3   3   2     3375.64     3472.28     51.38 o 
  -2   3   2      555.89      521.29     18.98 o 
  -1   3   2      511.34      476.34     12.37 o 
   0   3   2     3014.41     3049.26     41.31 o 
   1   3   2     2651.08     2694.13     27.97 o 
   2   3   2     3432.68     3535.75     43.03 o 
   3   3   2      166.03      169.44     11.63 o 
   4   3   2      227.18      241.45     12.96 o 
   5   3   2     1189.69     1192.57     26.91 o 
   6   3   2     1311.52     1285.53     24.30 o 
   7   3   2       39.68       31.76     14.77 o 
   8   3   2      223.59      228.61     29.75 o 
   9   3   2      985.74     1078.56     64.33 o 
  10   3   2       36.25       55.22     43.29 o 
  11   3   2        2.39       24.54     53.10 o 
  -9   4   2       10.20       -0.44     34.46 o 
  -8   4   2      166.09      160.09     37.72 o 
  -7   4   2       38.96       74.53     29.18 o 
  -6   4   2      263.63      252.22     34.24 o 
  -5   4   2       60.88       54.73     13.29 o 
  -4   4   2     1515.04     1500.91     25.43 o 
  -3   4   2      159.87      144.61     12.73 o 
  -2   4   2      163.00      183.65     11.00 o 
  -1   4   2      107.63       95.88     10.23 o 
   0   4   2     1006.49      968.71     23.74 o 
   1   4   2     1168.95     1122.95     22.06 o 
   2   4   2     2460.04     2530.21     32.23 o 
   3   4   2     2050.24     2034.24     26.87 o 
   4   4   2       34.10       27.44     12.81 o 
   5   4   2       62.05       60.01     14.92 o 
   6   4   2      877.56      844.46     24.00 o 
   7   4   2      555.32      526.44     21.53 o 
   8   4   2      213.62      232.27     23.29 o 
   9   4   2      327.78      376.16     52.71 o 
  10   4   2      211.50      204.36     55.92 o 
  11   4   2       76.47      148.19     53.07 o 
  -9   5   2       71.94       63.43     40.01 o 
  -8   5   2        6.01        5.31     32.32 o 
  -7   5   2       71.76       83.02     36.41 o 
  -6   5   2      368.29      398.37     35.80 o 
  -5   5   2      602.77      615.00     30.13 o 
  -4   5   2      148.82      120.40     13.72 o 
  -3   5   2      897.31      875.37     25.72 o 
  -2   5   2      704.97      719.97     46.38 o 
  -1   5   2       58.71       48.65     11.65 o 
   0   5   2      506.05      484.00     11.37 o 
   1   5   2     1754.10     1714.88     28.51 o 
   2   5   2       40.83       37.32     13.45 o 
   3   5   2       21.28       17.45      2.88 o 
   4   5   2     1418.02     1382.61     18.35 o 
   5   5   2      127.51      120.91     19.17 o 
   6   5   2        0.58        6.96     17.56 o 
   7   5   2      141.48      117.61     18.97 o 
   8   5   2      368.64      365.63     26.69 o 
   9   5   2      291.85      230.19     46.93 o 
  10   5   2       11.77       54.48     55.60 o 
  11   5   2       88.60       74.33     62.27 o 
  -9   6   2      168.86      177.86     49.53 o 
  -8   6   2      195.09      199.97     45.98 o 
  -7   6   2       93.75      102.41     33.47 o 
  -6   6   2       86.34       94.89     34.10 o 
  -5   6   2      473.84      486.07     20.42 o 
  -4   6   2      331.38      342.34     14.27 o 
  -3   6   2      308.31      306.57     16.34 o 
  -2   6   2     1818.50     1866.33     41.74 o 
  -1   6   2     1022.64      994.24     23.37 o 
   0   6   2        9.02       13.83      8.73 o 
   1   6   2     1522.05     1554.93     67.63 o 
   2   6   2      197.95      184.38     20.29 o 
   3   6   2      746.68      779.09     27.46 o 
   4   6   2      210.49      195.56      9.13 o 
   5   6   2       94.43       82.13     11.06 o 
   6   6   2        5.13       -0.76     12.35 o 
   7   6   2      327.55      275.60     25.43 o 
   8   6   2      192.53      193.57     26.87 o 
   9   6   2      209.10      156.88     26.66 o 
  10   6   2       83.86       60.05     50.35 o 
  -8   7   2       83.13       77.86     45.96 o 
  -7   7   2       72.78      100.07     35.21 o 
  -6   7   2      124.39      111.51     38.03 o 
  -5   7   2      148.84      163.46     19.82 o 
  -4   7   2      592.38      621.75     66.25 o 
  -3   7   2      297.15      290.60     19.43 o 
  -2   7   2        9.15        8.50     14.34 o 
  -1   7   2     1169.35     1181.17     43.92 o 
   0   7   2      321.95      304.58     13.24 o 
   1   7   2       20.37        8.56     18.80 o 
   2   7   2      516.75      544.02     44.16 o 
   3   7   2      775.90      779.93     28.76 o 
   4   7   2        1.08        7.23     23.64 o 
   5   7   2      749.67      706.83     51.81 o 
   6   7   2      605.89      590.60     31.25 o 
   7   7   2      313.35      303.24     30.72 o 
   8   7   2      292.41      196.68     36.88 o 
   9   7   2      134.76      130.65     34.51 o 
  -7   8   2       69.55      121.64     45.24 o 
  -6   8   2      131.70      140.49     39.85 o 
  -5   8   2        5.27       -9.21     36.72 o 
  -4   8   2      179.42      183.72     29.34 o 
  -3   8   2       10.25       25.69     24.20 o 
  -2   8   2      291.29      328.20     20.84 o 
  -1   8   2      133.66      128.94     18.43 o 
   0   8   2      234.45      230.37     23.19 o 
   1   8   2      456.96      452.08     34.62 o 
   2   8   2        3.28        6.78     19.12 o 
   3   8   2      769.89      737.58     30.20 o 
   4   8   2     1265.56     1307.15     55.84 o 
   5   8   2        4.25        5.97     22.74 o 
   6   8   2      193.27      174.75     27.67 o 
   7   8   2      356.22      386.24     31.31 o 
   8   8   2       19.28       20.98     35.12 o 
   9   8   2       17.65        6.00     35.74 o 
  -6   9   2       42.52       17.79     42.42 o 
  -5   9   2        5.30        8.81     32.54 o 
  -4   9   2       25.65       33.98     20.54 o 
  -3   9   2       73.50       65.42     26.50 o 
  -2   9   2      630.71      593.30     37.87 o 
  -1   9   2        7.09        0.59     19.20 o 
   0   9   2       68.82       53.76     21.11 o 
   1   9   2      547.80      592.68     28.27 o 
   2   9   2      248.65      259.70     27.01 o 
   3   9   2        0.08       13.27     25.47 o 
   4   9   2      148.68      174.71     25.38 o 
   5   9   2      160.72      200.62     28.85 o 
   6   9   2       69.19       47.54     33.35 o 
   7   9   2       31.54       20.44     28.05 o 
   8   9   2      141.38      122.48     42.17 o 
  -5  10   2       44.08       46.20     36.91 o 
  -4  10   2      349.55      309.58     49.24 o 
  -3  10   2       65.48       43.95     29.43 o 
  -2  10   2      207.93      201.59     34.62 o 
  -1  10   2      421.02      476.60     37.50 o 
   0  10   2        3.73       20.94     22.05 o 
   1  10   2      482.45      496.35     29.41 o 
   2  10   2       61.25       86.55     26.18 o 
   3  10   2       22.12       45.57     24.65 o 
   4  10   2       36.73       47.83     26.88 o 
   5  10   2      440.23      461.99     32.42 o 
   6  10   2      100.27      142.91     30.96 o 
   7  10   2       23.01       19.48     35.91 o 
  -4  11   2      133.55      129.02     40.61 o 
  -3  11   2       31.09       34.95     33.83 o 
  -2  11   2      116.53       97.26     36.95 o 
  -1  11   2      178.16      189.38     35.60 o 
   0  11   2       87.07      115.08     38.97 o 
   1  11   2       20.84        9.42     25.31 o 
   2  11   2        0.54       -1.31     26.09 o 
   3  11   2      106.01      133.05     29.77 o 
   4  11   2       29.65       26.72     31.39 o 
   5  11   2        6.05        3.17     30.41 o 
   6  11   2        1.83       18.29     32.62 o 
  -1  12   2        0.93      -12.37     38.99 o 
   0  12   2        0.96        7.07     34.81 o 
   1  12   2        1.87      -13.47     41.21 o 
   2  12   2      114.71      138.40     30.03 o 
   3  12   2       53.57       37.49     30.49 o 
   4  12   2       28.75       32.67     31.29 o 
  -1 -12   3       51.83       86.05     48.81 o 
   0 -12   3       68.84      106.24     46.77 o 
   1 -12   3       24.33       25.40     40.07 o 
  -4 -11   3       47.32       74.88     44.85 o 
  -3 -11   3      137.20      152.17     50.17 o 
  -2 -11   3        0.99       -5.90     44.91 o 
  -1 -11   3       52.27       69.10     38.14 o 
   0 -11   3      126.49      135.38     37.42 o 
   1 -11   3        4.52        4.69     37.88 o 
   2 -11   3       12.33       -9.79     23.88 o 
   3 -11   3      103.22      100.18     26.65 o 
   4 -11   3       84.86      101.76     42.43 o 
  -6 -10   3       52.89       85.28     52.30 o 
  -5 -10   3        1.57        4.81     44.60 o 
  -4 -10   3       34.15       27.19     45.70 o 
  -3 -10   3      325.99      321.75     43.24 o 
  -2 -10   3        2.59       18.52     39.70 o 
  -1 -10   3        0.76       -0.88     33.90 o 
   0 -10   3        8.58        3.13     33.53 o 
   1 -10   3      469.87      488.66     41.37 o 
   2 -10   3      203.03      180.56     25.08 o 
   3 -10   3       93.43      103.34     22.84 o 
   4 -10   3        2.64      -13.42     33.89 o 
   5 -10   3      209.20      265.31     40.70 o 
  -7  -9   3       10.21       26.36     47.61 o 
  -6  -9   3        5.67      -14.11     36.95 o 
  -5  -9   3      407.88      428.10     49.09 o 
  -4  -9   3       69.91       89.99     36.85 o 
  -3  -9   3       94.51      116.68     34.59 o 
  -2  -9   3       70.68       91.38     20.74 o 
  -1  -9   3      338.52      328.38     23.53 o 
   0  -9   3        4.99       -1.72     19.47 o 
   1  -9   3      120.35      116.60     20.29 o 
   2  -9   3      384.32      359.73     25.51 o 
   3  -9   3       57.76       42.50     19.66 o 
   4  -9   3      142.27      138.52     37.28 o 
   5  -9   3       99.57       85.47     37.35 o 
   6  -9   3        3.78       10.20     38.58 o 
   7  -9   3      188.57      170.97     47.63 o 
  -8  -8   3       89.65      139.07     45.01 o 
  -7  -8   3       96.01       82.43     38.41 o 
  -6  -8   3       89.47       37.95     43.09 o 
  -5  -8   3       59.90      106.16     23.19 o 
  -4  -8   3      201.56      206.55     22.00 o 
  -3  -8   3      258.77      268.39     27.17 o 
  -2  -8   3        5.50       21.01     19.85 o 
  -1  -8   3      463.36      477.12     24.53 o 
   0  -8   3      195.63      198.64     21.17 o 
   1  -8   3       28.82       10.85     18.96 o 
   2  -8   3      656.76      623.30     26.75 o 
   3  -8   3      412.34      432.97     24.32 o 
   4  -8   3       47.59       31.30     17.89 o 
   5  -8   3      332.36      305.46     39.63 o 
   6  -8   3       94.45      110.55     39.45 o 
   7  -8   3       31.37       -2.77     34.78 o 
   8  -8   3       67.99       33.92     45.78 o 
  -8  -7   3       11.05        9.04     26.05 o 
  -7  -7   3       54.97       72.40     29.93 o 
  -6  -7   3       81.47       92.52     23.14 o 
  -5  -7   3        1.77        3.24     20.58 o 
  -4  -7   3       10.54       29.39     19.01 o 
  -3  -7   3     1262.15     1237.53     32.36 o 
  -2  -7   3       73.18       67.95     17.95 o 
  -1  -7   3       74.74       86.41     17.78 o 
   0  -7   3      629.86      663.24     24.27 o 
   1  -7   3     1263.55     1285.67     30.72 o 
   2  -7   3        2.56       -1.55     13.66 o 
   3  -7   3      363.34      341.05     21.44 o 
   4  -7   3      428.04      446.40     22.70 o 
   5  -7   3      424.40      392.84     34.30 o 
   6  -7   3       70.94       48.82     30.29 o 
   7  -7   3       59.26       63.01     40.46 o 
   8  -7   3      221.70      223.83     33.23 o 
  -9  -6   3       62.66       67.93     29.22 o 
  -8  -6   3       91.01      107.20     26.05 o 
  -7  -6   3       11.02       24.36     21.51 o 
  -6  -6   3      449.55      476.50     27.75 o 
  -5  -6   3      231.50      243.73     22.95 o 
  -4  -6   3        5.27       19.05     17.56 o 
  -3  -6   3      328.55      319.70     26.80 o 
  -2  -6   3      580.96      537.23     29.18 o 
  -1  -6   3      140.28      131.20     18.31 o 
   0  -6   3        3.88       32.91     16.37 o 
   1  -6   3      427.84      440.26     25.52 o 
   2  -6   3     1136.43     1150.26     28.01 o 
   3  -6   3       91.72       93.90     16.69 o 
   4  -6   3      365.84      383.14     19.15 o 
   5  -6   3      758.76      779.81     22.49 o 
   6  -6   3       38.08       26.09     32.64 o 
   7  -6   3      132.85      100.42     33.92 o 
   8  -6   3      140.67      139.19     29.67 o 
   9  -6   3      117.22      116.78     32.77 o 
  -9  -5   3       16.46       29.76     39.30 o 
  -8  -5   3      997.06     1031.03     37.11 o 
  -7  -5   3        3.08        8.00     20.44 o 
  -6  -5   3       70.01       60.48     19.23 o 
  -5  -5   3      146.73      143.32     26.34 o 
  -4  -5   3      931.65      908.25     38.43 o 
  -3  -5   3      137.86      133.18     23.43 o 
  -2  -5   3      608.93      601.15     26.97 o 
  -1  -5   3       62.56       32.72     18.80 o 
   0  -5   3     2296.64     2440.44     46.75 o 
   1  -5   3      222.35      216.58     24.98 o 
   2  -5   3      515.82      521.23     11.77 o 
   3  -5   3     1134.54     1121.48     20.66 o 
   4  -5   3        0.93        3.02     12.68 o 
   5  -5   3      569.36      541.28     17.60 o 
   6  -5   3      466.98      527.58     41.08 o 
   7  -5   3       95.46       95.99     25.39 o 
   8  -5   3       31.61        4.40     27.09 o 
   9  -5   3      409.72      417.78     35.62 o 
  10  -5   3      120.64      140.67     36.37 o 
 -10  -4   3       80.33       66.47     39.31 o 
  -9  -4   3        4.11       -6.02     32.70 o 
  -8  -4   3      542.64      540.06     25.72 o 
  -7  -4   3       65.56       74.28     22.50 o 
  -6  -4   3      534.49      560.37     25.96 o 
  -5  -4   3      157.11      162.94     19.87 o 
  -4  -4   3      377.74      365.75     29.51 o 
  -3  -4   3     5187.44     5188.25     68.22 o 
  -2  -4   3      209.39      231.86     21.64 o 
  -1  -4   3      203.87      160.15     21.21 o 
   0  -4   3     5121.97     5317.61     62.55 o 
   1  -4   3      276.19      308.23     14.10 o 
   2  -4   3      235.60      245.44      9.61 o 
   3  -4   3      718.76      687.24     15.39 o 
   4  -4   3     3154.40     3167.73     33.48 o 
   5  -4   3      134.99      127.42     10.29 o 
   6  -4   3      189.70      151.44     24.06 o 
   7  -4   3      911.40      978.48     36.11 o 
   8  -4   3      134.89      161.87     28.54 o 
   9  -4   3       77.64       86.79     29.79 o 
  10  -4   3      200.25      192.88     33.45 o 
 -10  -3   3      189.23      178.68     47.67 o 
  -9  -3   3      196.37      216.58     28.52 o 
  -8  -3   3       38.07       31.88     23.19 o 
  -7  -3   3       92.01       74.77     22.01 o 
  -6  -3   3     1098.35     1090.12     45.91 o 
  -5  -3   3      251.50      237.52     20.07 o 
  -4  -3   3       41.93       35.95     15.50 o 
  -3  -3   3      408.44      396.35     22.82 o 
  -2  -3   3     3231.85     3164.87     68.15 o 
  -1  -3   3      348.13      418.37     25.35 o 
   0  -3   3     4522.38     4445.16     53.56 o 
   1  -3   3     2795.50     2803.66     26.60 o 
   2  -3   3       51.00       46.93      9.95 o 
   3  -3   3       32.84       29.04      3.92 o 
   4  -3   3     1673.70     1567.35     18.14 o 
   5  -3   3     1000.39      946.23     13.35 o 
   6  -3   3       13.34        8.16     21.29 o 
   7  -3   3      925.03      974.86     33.94 o 
   8  -3   3       79.98      123.12     25.56 o 
   9  -3   3      594.13      572.39     48.71 o 
  10  -3   3       41.61       26.85     33.00 o 
  11  -3   3      303.43      303.24     58.06 o 
 -10  -2   3       20.69       28.43     28.26 o 
  -9  -2   3      184.81      198.82     30.49 o 
  -8  -2   3      570.13      608.30     64.76 o 
  -7  -2   3      118.97      141.28     27.06 o 
  -6  -2   3      365.72      372.94     22.96 o 
  -5  -2   3      650.95      665.14     35.51 o 
  -4  -2   3       16.30       18.78     12.95 o 
  -3  -2   3      192.85      189.08      8.60 o 
  -2  -2   3      908.10      840.07     10.62 o 
  -1  -2   3     2476.78     2450.53     12.58 o 
   0  -2   3       16.04        4.95      4.28 o 
   1  -2   3    10183.81    10252.77     35.87 o 
   2  -2   3      658.86      615.67     13.20 o 
   3  -2   3      311.48      332.11      8.04 o 
   4  -2   3     1235.25     1289.28     10.89 o 
   5  -2   3      192.30      155.31     17.62 o 
   6  -2   3      961.12      890.68     16.63 o 
   7  -2   3        2.07       -1.85     18.76 o 
   8  -2   3       77.12       48.39     25.36 o 
   9  -2   3     1430.88     1399.16     45.49 o 
  10  -2   3       84.49      112.21     32.36 o 
  11  -2   3        1.44       10.88     32.83 o 
 -10  -1   3       18.67       23.32     29.26 o 
  -9  -1   3       73.49       42.90     39.21 o 
  -8  -1   3      284.20      300.19     38.12 o 
  -7  -1   3      398.21      425.90     37.19 o 
  -6  -1   3      156.62      147.17     15.99 o 
  -5  -1   3      823.46      802.18     16.55 o 
  -4  -1   3     2179.10     2166.20     19.61 o 
  -3  -1   3      681.33      659.07     12.00 o 
  -2  -1   3      665.81      646.09     10.99 o 
  -1  -1   3      833.00      864.62     34.85 o 
   0  -1   3     2954.34     3004.37     21.31 o 
   1  -1   3        5.51        2.54      4.47 o 
   2  -1   3     2622.52     2644.14     24.30 o 
   3  -1   3     1875.31     1843.62     12.90 o 
   4  -1   3      311.45      307.24      6.23 o 
   5  -1   3      110.17       93.75      7.78 o 
   6  -1   3      596.73      565.75     43.53 o 
   7  -1   3     1345.98     1305.39     55.49 o 
   8  -1   3        8.28       25.41     30.42 o 
   9  -1   3      768.16      774.66     37.58 o 
  10  -1   3       80.24      113.28     32.65 o 
  11  -1   3       43.46       43.14     33.03 o 
 -10   0   3      185.78      206.95     46.43 o 
  -9   0   3      103.45      103.33     38.65 o 
  -8   0   3        0.80      -16.09     32.95 o 
  -7   0   3      918.86      921.65     27.06 o 
  -6   0   3      589.08      580.66     21.37 o 
  -5   0   3      157.67      182.09     23.17 o 
  -4   0   3     2241.47     2263.24     39.55 o 
  -3   0   3      733.63      706.73     16.84 o 
  -2   0   3       21.43       21.94      8.00 o 
  -1   0   3       78.58       89.68     11.43 o 
   0   0   3     2574.65     2613.77     42.38 o 
   1   0   3     3546.08     3764.99     18.23 o 
   2   0   3        4.79       11.04      4.33 o 
   3   0   3      181.51      170.42      5.10 o 
   4   0   3     5485.39     5564.26     33.98 o 
   5   0   3      122.86      111.38      5.35 o 
   6   0   3       40.54       41.41      5.17 o 
   7   0   3      416.00      405.15     28.59 o 
   8   0   3      750.31      772.32     33.71 o 
   9   0   3        0.63       -1.99     26.52 o 
  10   0   3       71.78       98.69     30.05 o 
  11   0   3      181.10      152.43     36.41 o 
 -10   1   3       19.44        6.14     42.48 o 
  -9   1   3      125.50      106.68     40.65 o 
  -8   1   3      147.53      126.30     37.10 o 
  -7   1   3      394.09      362.59     22.94 o 
  -6   1   3       60.72       67.91     25.57 o 
  -5   1   3     1112.80     1117.36     37.03 o 
  -4   1   3      177.60      191.01     19.17 o 
  -3   1   3     1085.94      986.57     25.31 o 
  -2   1   3     3452.14     3391.46     29.19 o 
  -1   1   3      820.90      809.81     22.51 o 
   0   1   3     2028.05     2073.35     48.83 o 
   1   1   3      218.14      232.97      5.72 o 
   2   1   3     3947.06     4140.96     52.90 o 
   3   1   3        4.40        6.84      5.42 o 
   4   1   3      585.65      569.11      9.49 o 
   5   1   3       41.78       24.84      6.30 o 
   6   1   3     1139.56     1120.72     16.07 o 
   7   1   3       17.25       19.90      8.36 o 
   8   1   3      491.08      477.02     29.04 o 
   9   1   3      287.17      295.51     29.74 o 
  10   1   3       98.31       89.97     41.92 o 
  11   1   3      159.72      175.37     34.99 o 
 -10   2   3       27.68       21.98     43.97 o 
  -9   2   3        2.82       21.20     35.09 o 
  -8   2   3      265.66      267.22     24.76 o 
  -7   2   3      171.62      164.28     29.77 o 
  -6   2   3      852.54      865.66     39.47 o 
  -5   2   3     1717.14     1778.78     45.96 o 
  -4   2   3     4334.64     4285.22     58.41 o 
  -3   2   3      748.19      763.07     17.28 o 
  -2   2   3       10.41       11.82     12.61 o 
  -1   2   3     6293.99     6296.15     38.75 o 
   0   2   3     1832.46     1888.33     16.26 o 
   1   2   3      399.60      405.38      8.00 o 
   2   2   3     1880.91     1973.61     22.93 o 
   3   2   3       90.51       68.24      7.64 o 
   4   2   3       48.63       54.51      9.86 o 
   5   2   3      535.37      490.65     14.30 o 
   6   2   3      606.19      565.32     14.87 o 
   7   2   3      148.79      147.31     12.24 o 
   8   2   3       20.08       26.56     27.00 o 
   9   2   3      579.23      619.33     36.20 o 
  10   2   3      279.71      217.84     55.67 o 
  11   2   3        8.62       18.99     55.75 o 
  -9   3   3       48.38       53.89     39.40 o 
  -8   3   3       21.67        6.71     31.24 o 
  -7   3   3       84.28      107.78     29.96 o 
  -6   3   3     2760.38     2711.04     61.88 o 
  -5   3   3       48.75       54.99     25.34 o 
  -4   3   3      513.38      538.88     17.81 o 
  -3   3   3     1983.70     1925.58     26.98 o 
  -2   3   3      812.33      910.33     26.08 o 
  -1   3   3     1934.06     1910.60     23.04 o 
   0   3   3     2102.49     2087.37     18.74 o 
   1   3   3      388.85      356.12     12.74 o 
   2   3   3      372.69      376.31      8.63 o 
   3   3   3     1478.63     1503.73     15.95 o 
   4   3   3     2125.99     2116.19     25.59 o 
   5   3   3      107.34      102.31     12.87 o 
   6   3   3      138.25      137.41     14.21 o 
   7   3   3      401.43      373.74     17.19 o 
   8   3   3     1184.30     1147.94     24.40 o 
   9   3   3      168.72      212.36     49.96 o 
  10   3   3      329.11      333.59     51.61 o 
  11   3   3      270.43      267.67     62.94 o 
  -9   4   3       59.59       55.05     38.32 o 
  -8   4   3        0.42       -7.08     31.90 o 
  -7   4   3       13.27      -10.70     33.19 o 
  -6   4   3      642.83      648.60     40.60 o 
  -5   4   3       30.11       21.48     13.90 o 
  -4   4   3        0.81        9.22     13.39 o 
  -3   4   3     1232.19     1225.79     24.62 o 
  -2   4   3     2420.51     2462.36     42.07 o 
  -1   4   3     1105.17     1109.60     35.22 o 
   0   4   3      274.62      244.64      9.09 o 
   1   4   3      605.88      538.57     18.16 o 
   2   4   3     4819.65     4966.73     44.23 o 
   3   4   3        8.66       13.98      6.36 o 
   4   4   3     2804.27     2893.02     24.25 o 
   5   4   3      765.48      770.91     27.12 o 
   6   4   3      291.37      295.38     18.44 o 
   7   4   3      449.36      384.71     23.04 o 
   8   4   3     1106.14     1032.26     26.29 o 
   9   4   3      115.63      168.64     50.98 o 
  10   4   3        0.73       11.44     53.32 o 
  11   4   3      461.51      527.44     68.37 o 
  -9   5   3       66.39       41.54     42.62 o 
  -8   5   3      229.18      256.12     43.68 o 
  -7   5   3       11.11      -12.52     33.60 o 
  -6   5   3      375.62      380.85     36.87 o 
  -5   5   3      191.86      219.96     18.37 o 
  -4   5   3      316.94      317.87     19.12 o 
  -3   5   3       15.18       20.37     12.23 o 
  -2   5   3      743.90      685.57     55.03 o 
  -1   5   3     1116.25     1047.61     57.82 o 
   0   5   3      117.29      131.30      8.89 o 
   1   5   3     1460.95     1400.10     30.97 o 
   2   5   3      543.35      560.24     23.06 o 
   3   5   3     1295.62     1306.39     29.11 o 
   4   5   3      733.13      699.71     19.90 o 
   5   5   3     1560.73     1442.76     33.73 o 
   6   5   3     1330.67     1347.99     29.40 o 
   7   5   3      144.36      105.42     17.40 o 
   8   5   3      696.32      705.35     25.71 o 
   9   5   3      363.09      343.36     56.59 o 
  10   5   3      196.21      281.89     52.39 o 
  11   5   3       69.12       68.83     55.07 o 
  -8   6   3      152.11      121.63     38.45 o 
  -7   6   3      198.01      225.06     42.07 o 
  -6   6   3       14.11       34.00     32.28 o 
  -5   6   3      144.17      130.15     18.39 o 
  -4   6   3      183.10      193.44     14.29 o 
  -3   6   3      353.41      383.44     17.87 o 
  -2   6   3       79.61       77.07     14.06 o 
  -1   6   3      632.23      608.29     21.83 o 
   0   6   3      850.99      803.53     42.89 o 
   1   6   3      319.22      306.85     23.85 o 
   2   6   3      291.48      272.43     21.61 o 
   3   6   3      626.51      587.36     26.53 o 
   4   6   3      554.76      531.52     25.16 o 
   5   6   3       61.27       60.20      9.56 o 
   6   6   3     1631.91     1519.75     39.32 o 
   7   6   3      685.36      684.79     30.89 o 
   8   6   3        1.23       -3.69     19.21 o 
   9   6   3      134.49      166.04     55.65 o 
  10   6   3      209.91      265.14     62.40 o 
  -8   7   3       12.25       12.61     38.68 o 
  -7   7   3       84.26      110.42     41.06 o 
  -6   7   3      233.20      229.54     35.34 o 
  -5   7   3        4.53        5.95     18.00 o 
  -4   7   3      611.96      605.75     28.33 o 
  -3   7   3      221.32      212.26     17.62 o 
  -2   7   3       12.20       11.68     16.60 o 
  -1   7   3       43.94       41.08     16.20 o 
   0   7   3      338.45      312.84     11.36 o 
   1   7   3      450.29      476.66     23.61 o 
   2   7   3      311.55      312.54     23.70 o 
   3   7   3        8.02       15.73     22.74 o 
   4   7   3      323.23      342.28     26.87 o 
   5   7   3      508.37      506.87     28.51 o 
   6   7   3      129.65      107.80     26.13 o 
   7   7   3      320.34      282.62     26.51 o 
   8   7   3      123.19      127.73     27.57 o 
   9   7   3       13.14       -9.75     31.47 o 
  -7   8   3        1.88       18.99     41.81 o 
  -6   8   3      129.20       95.25     39.26 o 
  -5   8   3      426.96      368.16     41.42 o 
  -4   8   3       86.05       53.12     20.71 o 
  -3   8   3       24.04       19.37     15.99 o 
  -2   8   3      435.68      447.42     22.65 o 
  -1   8   3      157.63      178.73     19.99 o 
   0   8   3       86.63       68.54     22.04 o 
   1   8   3      152.46      160.64     21.95 o 
   2   8   3       58.98       71.15     21.29 o 
   3   8   3       26.30       20.29     24.13 o 
   4   8   3      159.71      161.03     25.18 o 
   5   8   3       60.22       32.56     23.66 o 
   6   8   3      233.28      214.62     26.57 o 
   7   8   3       70.34       89.00     25.33 o 
   8   8   3       82.51       88.79     25.37 o 
   9   8   3      272.62      204.01     40.36 o 
  -6   9   3        1.66       21.10     35.03 o 
  -5   9   3       69.70       40.63     41.65 o 
  -4   9   3       45.70       67.81     23.30 o 
  -3   9   3      191.69      197.78     30.77 o 
  -2   9   3      316.13      281.79     23.49 o 
  -1   9   3       62.18       62.50     21.08 o 
   0   9   3       50.34       49.25     22.19 o 
   1   9   3        0.62       -3.40     21.83 o 
   2   9   3      210.09      199.89     25.75 o 
   3   9   3        4.56       16.83     25.21 o 
   4   9   3        0.22       -3.45     23.37 o 
   5   9   3        3.78       16.26     22.38 o 
   6   9   3      450.80      485.23     36.07 o 
   7   9   3       55.95       89.13     29.56 o 
   8   9   3        0.63      -16.54     40.55 o 
  -5  10   3        1.20        8.28     45.35 o 
  -4  10   3       26.02       30.67     38.76 o 
  -3  10   3       25.30       47.39     31.94 o 
  -2  10   3        2.04       -7.84     32.29 o 
  -1  10   3        0.96        7.85     21.33 o 
   0  10   3        3.69        1.24     21.42 o 
   1  10   3      703.97      778.23     32.79 o 
   2  10   3        3.96       -1.28     24.89 o 
   3  10   3       63.87       79.53     27.26 o 
   4  10   3      430.07      435.46     30.69 o 
   5  10   3       28.93       34.26     25.73 o 
   6  10   3       45.28       24.07     31.41 o 
   7  10   3       72.97       62.04     31.11 o 
  -3  11   3       35.07       25.05     35.71 o 
  -2  11   3       82.14       78.93     35.94 o 
  -1  11   3        6.33       -7.78     36.64 o 
   0  11   3        0.93        3.01     23.16 o 
   1  11   3      543.89      568.33     31.97 o 
   2  11   3       22.60       45.75     28.53 o 
   3  11   3       14.75       14.71     27.04 o 
   4  11   3      176.07      200.92     32.88 o 
   5  11   3       39.17       62.39     33.30 o 
   6  11   3        1.46       21.33     30.32 o 
  -1  12   3       21.97       35.35     41.07 o 
   0  12   3        3.34       -6.69     34.63 o 
   1  12   3       70.87      100.81     39.35 o 
   2  12   3       28.45       36.21     27.32 o 
   3  12   3       70.21      121.82     29.82 o 
   4  12   3       33.30       64.98     33.88 o 
  -3 -11   4       21.57       47.26     43.80 o 
  -2 -11   4       99.63      107.93     42.78 o 
  -1 -11   4       58.38       56.11     39.90 o 
   0 -11   4       19.01       15.25     36.21 o 
   1 -11   4      171.72      203.50     28.50 o 
   2 -11   4       11.72       12.74     24.77 o 
   3 -11   4       32.46       12.58     35.01 o 
  -5 -10   4       73.11      109.57     52.16 o 
  -4 -10   4      270.16      279.55     46.19 o 
  -3 -10   4        0.03       13.86     41.46 o 
  -2 -10   4      123.13      157.51     40.33 o 
  -1 -10   4       48.80       62.78     33.96 o 
   0 -10   4       12.59       37.09     36.80 o 
   1 -10   4       31.18       21.40     18.05 o 
   2 -10   4       68.73       51.84     23.77 o 
   3 -10   4       15.44        9.97     22.27 o 
   4 -10   4        4.41       10.49     35.71 o 
   5 -10   4      150.83      111.87     37.37 o 
  -6  -9   4       12.58       30.35     47.53 o 
  -5  -9   4        7.28       11.08     42.14 o 
  -4  -9   4      209.48      243.37     43.71 o 
  -3  -9   4       28.70       36.37     22.28 o 
  -2  -9   4        3.98        7.79     22.60 o 
  -1  -9   4      320.70      338.09     26.48 o 
   0  -9   4      165.04      193.71     24.92 o 
   1  -9   4       86.50       78.89     17.06 o 
   2  -9   4       36.34       19.75     16.65 o 
   3  -9   4      573.92      567.76     71.06 o 
   4  -9   4      469.17      387.75     38.25 o 
   5  -9   4        0.03       15.39     35.02 o 
   6  -9   4        5.32        3.03     35.53 o 
  -7  -8   4       79.09       84.93     47.26 o 
  -6  -8   4      173.15      211.64     38.96 o 
  -5  -8   4        4.22       22.74     23.20 o 
  -4  -8   4       40.70       45.10     20.63 o 
  -3  -8   4      296.26      338.60     25.74 o 
  -2  -8   4      423.43      432.71     25.22 o 
  -1  -8   4        5.65       33.69     23.35 o 
   0  -8   4      371.44      408.76     25.65 o 
   1  -8   4       92.40      105.09     20.60 o 
   2  -8   4       58.12       44.21     16.02 o 
   3  -8   4       78.04       48.63     19.04 o 
   4  -8   4       73.91       84.38     19.36 o 
   5  -8   4      390.94      417.77     40.29 o 
   6  -8   4        1.10        1.06     35.95 o 
   7  -8   4      104.66      112.38     43.81 o 
   8  -8   4      265.14      274.97     40.40 o 
  -8  -7   4      107.62       83.87     29.37 o 
  -7  -7   4      116.68      106.16     26.61 o 
  -6  -7   4      592.94      628.50     31.38 o 
  -5  -7   4      278.05      269.43     25.94 o 
  -4  -7   4      209.41      207.92     23.57 o 
  -3  -7   4       85.86       87.73     26.32 o 
  -2  -7   4      494.88      504.88     25.74 o 
  -1  -7   4       44.61       64.43     19.87 o 
   0  -7   4       37.04       48.88     20.73 o 
   1  -7   4       32.42       37.01     14.28 o 
   2  -7   4       63.44       60.43     15.15 o 
   3  -7   4       17.17       14.49     14.18 o 
   4  -7   4       28.23       11.38     16.79 o 
   5  -7   4      457.04      421.08     39.08 o 
   6  -7   4      163.27      181.15     34.16 o 
   8  -7   4      282.21      269.53     36.21 o 
  -8  -6   4      101.80      133.43     29.72 o 
  -7  -6   4      526.26      519.94     31.88 o 
  -6  -6   4        2.57      -17.41     31.49 o 
  -5  -6   4      136.06      120.54     30.27 o 
  -4  -6   4     1153.10     1121.94     43.13 o 
  -3  -6   4        2.96       19.66     24.06 o 
  -2  -6   4       96.13       85.70     25.45 o 
  -1  -6   4      832.96      827.68     37.85 o 
   0  -6   4     1890.17     1922.94     48.78 o 
   1  -6   4      336.01      356.96     19.41 o 
   2  -6   4     1397.05     1354.49     30.39 o 
   3  -6   4      870.99      871.95     21.45 o 
   4  -6   4       26.04       29.21     15.49 o 
   5  -6   4      195.39      186.91     17.06 o 
   6  -6   4      259.45      289.48     38.75 o 
   7  -6   4      179.52      189.72     30.62 o 
   8  -6   4        9.61       -4.47     31.37 o 
   9  -6   4       98.88      105.74     35.15 o 
  -9  -5   4        9.86        7.67     42.60 o 
  -8  -5   4       39.06       24.16     38.41 o 
  -7  -5   4      111.06      133.09     35.22 o 
  -6  -5   4      201.60      205.93     33.76 o 
  -5  -5   4      107.39       80.62     31.65 o 
  -4  -5   4     1493.49     1442.71     48.49 o 
  -3  -5   4      825.64      798.38     37.45 o 
  -2  -5   4       55.01       82.80     25.33 o 
  -1  -5   4      181.99      203.20     26.17 o 
   0  -5   4     9080.61     9451.00     94.29 o 
   1  -5   4      378.85      408.56     23.24 o 
   2  -5   4        7.07       18.31     14.33 o 
   3  -5   4      732.82      712.39     28.23 o 
   4  -5   4      558.54      554.44     41.98 o 
   5  -5   4        7.34       -5.13     13.52 o 
   6  -5   4       35.06       33.27     23.14 o 
   7  -5   4      278.29      271.51     27.57 o 
   8  -5   4      541.35      578.25     35.68 o 
   9  -5   4       73.53       88.51     33.95 o 
  10  -5   4      135.56      153.86     37.37 o 
  -9  -4   4      144.52      166.09     43.29 o 
  -8  -4   4       29.11       22.09     33.08 o 
  -7  -4   4        4.94       -3.62     32.15 o 
  -6  -4   4     1189.88     1229.36     33.67 o 
  -5  -4   4      196.35      171.56     19.85 o 
  -4  -4   4      337.81      320.39     33.53 o 
  -3  -4   4      344.04      320.56     29.02 o 
  -2  -4   4      969.83      943.65     11.67 o 
  -1  -4   4       65.38       64.63     15.04 o 
   0  -4   4     1696.15     1768.98     43.65 o 
   1  -4   4      942.58      961.63     19.56 o 
   2  -4   4     1863.69     1901.38     28.53 o 
   3  -4   4      400.53      393.34     26.24 o 
   4  -4   4      501.49      466.56     22.10 o 
   5  -4   4      325.71      333.48     13.85 o 
   6  -4   4      331.19      335.34     25.93 o 
   7  -4   4      360.50      326.85     28.64 o 
   8  -4   4      655.10      712.23     35.34 o 
   9  -4   4       11.96       22.17     27.57 o 
  10  -4   4        1.18       16.27     33.33 o 
  -9  -3   4      159.76      207.65     46.05 o 
  -8  -3   4      438.72      465.30     46.33 o 
  -7  -3   4      179.44      180.01     24.67 o 
  -6  -3   4      179.37      189.60     22.40 o 
  -5  -3   4     1710.56     1732.04     37.65 o 
  -4  -3   4      178.37      176.63     17.26 o 
  -3  -3   4        8.45        4.20      9.23 o 
  -2  -3   4       99.79       89.75      8.20 o 
  -1  -3   4     1392.19     1331.59     12.47 o 
   0  -3   4     1271.04     1281.38     13.39 o 
   1  -3   4       32.28       42.12      7.72 o 
   2  -3   4     5674.48     5940.01     51.49 o 
   3  -3   4      727.97      710.28     17.29 o 
   4  -3   4        0.48        0.73      6.03 o 
   5  -3   4      165.32      155.92      5.00 o 
   6  -3   4     1781.27     1788.23     37.73 o 
   7  -3   4        7.45       18.50     22.72 o 
   8  -3   4       51.82       35.79     26.65 o 
   9  -3   4      209.60      221.28     31.41 o 
  10  -3   4        3.62        8.30     33.43 o 
 -10  -2   4       68.57       62.47     48.29 o 
  -9  -2   4        1.07      -15.30     33.79 o 
  -8  -2   4      185.34      195.57     25.31 o 
  -7  -2   4      276.99      299.79     25.99 o 
  -6  -2   4      842.86      819.96     50.85 o 
  -5  -2   4       75.38       99.61     28.88 o 
  -4  -2   4     1087.50     1056.95     24.03 o 
  -3  -2   4     2253.88     2204.74     31.40 o 
  -2  -2   4      112.90      107.07      6.05 o 
  -1  -2   4      188.90      153.44     21.95 o 
   0  -2   4     3549.85     3568.49     29.82 o 
   1  -2   4     2022.88     2119.21     17.91 o 
   2  -2   4       48.04       41.90      8.49 o 
   3  -2   4     2444.24     2418.30     28.10 o 
   4  -2   4      445.13      456.81      8.89 o 
   5  -2   4      199.41      208.95      7.35 o 
   6  -2   4      633.74      635.23     15.85 o 
   7  -2   4      727.74      750.11     39.09 o 
   8  -2   4      140.31      116.18     27.04 o 
   9  -2   4      420.32      405.07     33.18 o 
  10  -2   4      329.26      383.15     37.93 o 
  11  -2   4       37.45       27.49     34.90 o 
 -10  -1   4       26.35       32.23     48.00 o 
  -9  -1   4      184.94      167.09     27.93 o 
  -8  -1   4        5.54       45.59     34.12 o 
  -7  -1   4        4.32        9.81     19.67 o 
  -6  -1   4      494.39      510.31     24.90 o 
  -5  -1   4      243.95      228.72     11.43 o 
  -4  -1   4        3.47       -3.88      6.74 o 
  -3  -1   4     2484.47     2495.62     20.39 o 
  -2  -1   4      245.50      221.39      6.38 o 
  -1  -1   4      421.61      397.13     13.72 o 
   0  -1   4      274.86      285.30     11.61 o 
   1  -1   4      512.55      476.99      7.88 o 
   2  -1   4     1723.29     1722.40     15.62 o 
   3  -1   4        6.75        4.52      5.81 o 
   4  -1   4     3389.27     3402.87     33.30 o 
   5  -1   4      689.40      688.86     11.12 o 
   6  -1   4       71.54       60.15     10.72 o 
   7  -1   4      353.14      368.77     17.24 o 
   8  -1   4     1490.16     1543.42     55.17 o 
   9  -1   4      131.61      152.10     30.84 o 
  10  -1   4      174.45      182.85     33.34 o 
  11  -1   4      362.49      400.88     42.02 o 
 -10   0   4        4.14       20.24     44.84 o 
  -9   0   4      387.98      437.67     34.53 o 
  -8   0   4       94.66       84.67     24.03 o 
  -7   0   4       78.58       49.70     20.64 o 
  -6   0   4      230.52      214.53     15.60 o 
  -5   0   4     1349.81     1398.91     35.52 o 
  -4   0   4      249.78      230.81     31.18 o 
  -3   0   4       30.76       33.70     10.13 o 
  -2   0   4     3340.29     3282.87     32.29 o 
  -1   0   4     1869.18     1944.07     17.85 o 
   0   0   4      244.64      253.19      8.48 o 
   1   0   4      967.95      953.02     17.90 o 
   2   0   4      951.26      917.71     10.96 o 
   3   0   4     1268.94     1315.47     17.30 o 
   4   0   4      620.15      614.89      9.65 o 
   5   0   4     2264.59     2247.28     16.10 o 
   6   0   4      615.59      584.95     18.11 o 
   7   0   4        2.28       10.06     15.41 o 
   8   0   4      491.82      493.85     31.01 o 
   9   0   4      453.43      489.60     34.37 o 
  10   0   4      180.42      192.14     38.40 o 
  11   0   4       93.06       77.48     34.22 o 
  -9   1   4       63.02       48.96     38.17 o 
  -8   1   4      372.84      367.16     40.07 o 
  -7   1   4     1302.24     1289.84     48.32 o 
  -6   1   4       57.21       65.55     25.52 o 
  -5   1   4      775.00      814.49     33.37 o 
  -4   1   4      332.28      308.89     17.84 o 
  -3   1   4     1756.31     1815.90     26.48 o 
  -2   1   4     1108.51     1156.65     19.54 o 
  -1   1   4     3871.87     3803.33     51.50 o 
   0   1   4      828.62      835.58     17.72 o 
   1   1   4       32.57       21.54      8.45 o 
   2   1   4     1130.87     1091.30     13.52 o 
   3   1   4     3409.60     3443.68     27.84 o 
   4   1   4      571.00      586.75     12.66 o 
   5   1   4       59.07       50.86      8.49 o 
   6   1   4     2479.07     2572.87     30.83 o 
   7   1   4     1095.47     1079.96     16.81 o 
   8   1   4      142.70      129.60     19.30 o 
   9   1   4       86.85      112.46     39.46 o 
  10   1   4      822.15      866.38     42.84 o 
  11   1   4       57.17       65.56     34.32 o 
  -9   2   4       33.90       39.74     38.40 o 
  -8   2   4      143.32      137.51     33.89 o 
  -7   2   4      844.19      800.49     42.30 o 
  -6   2   4       13.92        7.88     25.37 o 
  -5   2   4      467.05      456.62     30.87 o 
  -4   2   4      581.68      636.41     27.98 o 
  -3   2   4      433.66      440.55     17.53 o 
  -2   2   4      244.78      283.36     14.46 o 
  -1   2   4       93.61       79.77     13.97 o 
   0   2   4     3171.63     3158.48     30.09 o 
   1   2   4     1850.80     1900.28     29.65 o 
   2   2   4      474.05      534.40     13.07 o 
   3   2   4     1756.74     1767.39     17.84 o 
   4   2   4     3036.52     3061.01     27.87 o 
   5   2   4     1003.44     1049.07     24.61 o 
   6   2   4       93.10       90.90     12.49 o 
   7   2   4     2337.07     2304.38     28.09 o 
   8   2   4      401.33      396.87     42.69 o 
   9   2   4        0.58       14.18     46.72 o 
  10   2   4      350.55      345.38     50.27 o 
  11   2   4      298.29      367.91     59.04 o 
  -9   3   4      220.61      249.32     42.33 o 
  -8   3   4        1.42        0.87     32.61 o 
  -7   3   4      193.20      162.89     31.18 o 
  -6   3   4      856.05      843.36     40.23 o 
  -5   3   4      210.38      205.57     27.46 o 
  -4   3   4      137.13      128.77     23.86 o 
  -3   3   4     1001.78     1005.02     22.42 o 
  -2   3   4      709.57      603.48     18.94 o 
  -1   3   4      140.12      134.95     12.44 o 
   0   3   4       42.04       38.69      8.42 o 
   1   3   4      199.45      169.07      7.49 o 
   2   3   4     1999.00     2026.98     31.41 o 
   3   3   4      421.83      445.92     10.48 o 
   4   3   4       39.82       24.12     11.08 o 
   5   3   4     1866.25     1807.90     26.10 o 
   6   3   4       96.31       94.18     14.25 o 
   7   3   4     1204.49     1163.94     26.86 o 
   8   3   4      135.72      139.39     25.97 o 
   9   3   4      103.36       99.45     27.53 o 
  10   3   4       12.49       10.91     47.55 o 
  11   3   4       95.86      134.65     59.00 o 
  -9   4   4       86.77       89.47     41.08 o 
  -8   4   4      488.81      462.78     43.22 o 
  -7   4   4      549.88      555.81     43.75 o 
  -6   4   4      256.51      238.56     33.61 o 
  -5   4   4      671.23      661.93     36.16 o 
  -4   4   4      519.05      515.31     20.41 o 
  -3   4   4       94.88      102.59     14.74 o 
  -2   4   4      271.42      261.37     15.18 o 
  -1   4   4      866.50      831.72     19.22 o 
   0   4   4        5.40        6.89      8.67 o 
   1   4   4       33.18       28.04      7.80 o 
   2   4   4     1415.89     1405.65     14.44 o 
   3   4   4        9.00       19.36      7.78 o 
   4   4   4        8.23       16.58      9.37 o 
   5   4   4      694.22      674.23     23.00 o 
   6   4   4      629.16      639.36     22.18 o 
   7   4   4       57.63       48.11     15.51 o 
   8   4   4        4.98       -0.41     14.80 o 
   9   4   4      249.23      267.60     29.94 o 
  10   4   4       35.26       -1.37     54.33 o 
  11   4   4        0.61       -8.30     59.46 o 
  -8   5   4        4.37       21.47     37.41 o 
  -7   5   4      202.00      237.61     39.17 o 
  -6   5   4       20.59       27.24     27.65 o 
  -5   5   4        0.86        9.10     16.77 o 
  -4   5   4      180.19      183.81     17.84 o 
  -3   5   4      421.19      404.66     19.13 o 
  -2   5   4       12.66       17.22     14.11 o 
  -1   5   4      147.57      141.64     11.18 o 
   0   5   4     2666.57     2676.28     69.08 o 
   1   5   4       74.52       53.08      8.08 o 
   2   5   4      452.06      415.20     19.35 o 
   3   5   4      322.47      304.63     11.89 o 
   4   5   4      399.67      390.17     11.91 o 
   5   5   4      168.21      169.55     21.67 o 
   6   5   4      139.16      130.22     18.74 o 
   7   5   4      434.65      436.37     22.40 o 
   8   5   4      447.61      381.53     22.09 o 
   9   5   4      309.94      238.88     37.47 o 
  10   5   4      101.61      129.04     50.73 o 
  11   5   4      185.88      230.44     67.54 o 
  -8   6   4       32.95       34.35     39.86 o 
  -7   6   4        8.37       27.10     37.82 o 
  -6   6   4      173.47      171.66     36.80 o 
  -5   6   4      141.07      168.68     15.15 o 
  -4   6   4       37.24       31.45     12.78 o 
  -3   6   4     1114.99     1159.77     27.17 o 
  -2   6   4        8.09        7.43     15.19 o 
  -1   6   4      192.45      215.56     13.76 o 
   0   6   4      192.32      187.15     11.85 o 
   1   6   4      850.20      839.12     12.08 o 
   2   6   4      102.92      101.68     18.61 o 
   3   6   4      324.32      322.43     45.13 o 
   4   6   4      126.88      137.47     21.15 o 
   5   6   4      460.27      465.48     27.54 o 
   6   6   4       77.51       69.63     21.61 o 
   7   6   4      243.25      219.25     24.23 o 
   8   6   4      518.71      514.32     24.89 o 
   9   6   4        8.51       18.75     30.23 o 
  10   6   4       18.05       24.58     53.61 o 
  -7   7   4        0.06       -1.67     39.68 o 
  -6   7   4       36.70       23.35     32.97 o 
  -5   7   4      263.61      309.15     24.38 o 
  -4   7   4       12.41       19.74     14.07 o 
  -3   7   4        1.17        3.76     15.89 o 
  -2   7   4       37.65       47.69     18.61 o 
  -1   7   4      318.05      311.79     22.31 o 
   0   7   4       10.34       11.91     10.21 o 
   1   7   4       49.63       41.09     20.57 o 
   2   7   4     1473.29     1628.20     64.95 o 
   3   7   4      152.15      151.03     23.82 o 
   4   7   4     1256.59     1194.23     35.79 o 
   5   7   4      575.09      606.39     31.07 o 
   6   7   4       81.35       89.12     24.03 o 
   7   7   4        0.30        5.49     22.79 o 
   8   7   4       71.74       89.02     25.87 o 
   9   7   4      255.09      271.05     30.20 o 
  -6   8   4        0.26       -8.53     39.31 o 
  -5   8   4        1.29       -0.39     37.03 o 
  -4   8   4        8.36       11.96     21.53 o 
  -3   8   4      572.33      545.00     28.04 o 
  -2   8   4      125.79      132.48     20.73 o 
  -1   8   4      199.58      226.01     22.69 o 
   0   8   4      852.98      876.98     33.37 o 
   1   8   4      267.33      282.56     25.89 o 
   2   8   4      595.65      594.03     33.87 o 
   3   8   4     1491.80     1440.18     65.23 o 
   4   8   4      319.87      315.95     28.89 o 
   5   8   4        5.05        5.02     25.98 o 
   6   8   4      713.91      642.64     53.39 o 
   7   8   4       90.33       90.74     26.34 o 
   8   8   4       11.55       12.87     27.22 o 
   9   8   4       98.04      105.87     30.19 o 
  -5   9   4        5.72       14.87     39.09 o 
  -4   9   4       49.32       45.51     23.31 o 
  -3   9   4      571.13      594.92     40.09 o 
  -2   9   4        8.12       10.79     20.47 o 
  -1   9   4       20.43        7.80     21.19 o 
   0   9   4      405.79      407.65     27.75 o 
   1   9   4      412.52      415.30     27.77 o 
   2   9   4        0.09       16.08     25.00 o 
   3   9   4        6.04       10.39     25.78 o 
   4   9   4      576.08      650.17     58.93 o 
   5   9   4      126.72      123.34     25.49 o 
   6   9   4      340.84      311.31     34.78 o 
   7   9   4       68.29       96.38     29.69 o 
   8   9   4       40.00       61.86     29.38 o 
  -3  10   4       23.63       10.84     30.14 o 
  -2  10   4        8.13       21.45     29.23 o 
  -1  10   4       36.15       47.41     23.40 o 
   0  10   4       82.61       61.94     24.96 o 
   1  10   4       44.77       56.68     26.91 o 
   2  10   4       29.10       18.29     23.92 o 
   3  10   4       11.44       22.70     24.65 o 
   4  10   4      275.51      294.26     31.48 o 
   5  10   4       33.30       75.79     30.66 o 
   6  10   4        0.57        2.83     25.87 o 
   7  10   4        3.86      -11.99     30.72 o 
  -3  11   4        7.54       11.84     34.53 o 
  -2  11   4       14.88       10.96     33.16 o 
  -1  11   4       54.87       58.18     38.25 o 
   0  11   4       16.54       12.97     24.69 o 
   1  11   4       56.77       66.31     29.63 o 
   2  11   4        8.06       20.75     28.71 o 
   3  11   4      111.40       98.75     29.88 o 
   4  11   4        0.61       11.75     27.91 o 
   5  11   4        1.03       -6.44     29.53 o 
   6  11   4       59.53       99.51     34.80 o 
   0  12   4       53.63       43.66     38.28 o 
   1  12   4        1.04       20.30     26.81 o 
   2  12   4        3.97       11.42     31.30 o 
   3  12   4       35.30       34.30     31.83 o 
  -2 -11   5      105.76      126.64     51.25 o 
  -1 -11   5       10.94        2.12     46.27 o 
   0 -11   5       13.00       15.40     42.72 o 
   1 -11   5        5.08      -10.01     42.75 o 
   2 -11   5       33.41       33.91     40.05 o 
  -4 -10   5      190.66      250.15     47.69 o 
  -3 -10   5       17.52       30.75     36.71 o 
  -2 -10   5        6.94       15.00     45.24 o 
  -1 -10   5       55.87       99.46     43.84 o 
   0 -10   5      158.69      185.18     26.27 o 
   1 -10   5       55.47       46.23     23.17 o 
   2 -10   5        1.08       -4.67     21.61 o 
   3 -10   5      119.88      134.51     24.61 o 
   4 -10   5      154.80      150.80     36.18 o 
   5 -10   5        0.10        3.36     40.22 o 
  -6  -9   5      102.19       88.71     47.93 o 
  -5  -9   5       73.52       85.64     47.31 o 
  -4  -9   5       16.70       17.31     34.28 o 
  -3  -9   5       10.55       28.44     24.82 o 
  -2  -9   5      318.07      374.75     27.47 o 
  -1  -9   5       53.18       54.56     23.50 o 
   0  -9   5      167.72      195.00     25.85 o 
   1  -9   5      117.25      105.97     17.95 o 
   2  -9   5        3.73        1.08     20.51 o 
   3  -9   5       41.75       48.88     21.16 o 
   4  -9   5      157.14      127.59     33.71 o 
   6  -9   5       14.23       24.85     39.56 o 
  -7  -8   5       56.54       42.49     49.04 o 
  -6  -8   5        2.52       13.87     24.82 o 
  -5  -8   5      332.75      361.74     30.50 o 
  -4  -8   5       58.37       78.37     25.28 o 
  -3  -8   5       34.73       40.89     23.47 o 
  -2  -8   5      177.80      197.63     25.34 o 
  -1  -8   5      608.02      619.29     28.66 o 
   0  -8   5       10.60       30.57     21.74 o 
   1  -8   5      547.47      513.36     24.53 o 
   2  -8   5      619.06      586.45     21.51 o 
   3  -8   5       34.61       26.90     16.25 o 
   4  -8   5       22.94        9.86     18.69 o 
   5  -8   5      203.98      165.16     36.42 o 
   6  -8   5      229.95      217.12     39.90 o 
   7  -8   5       12.36       -4.17     41.47 o 
  -7  -7   5      300.09      308.71     31.01 o 
  -6  -7   5        0.63        2.54     32.58 o 
  -5  -7   5      346.95      357.68     37.03 o 
  -4  -7   5      221.32      264.21     32.70 o 
  -3  -7   5        7.69        3.44     27.63 o 
  -2  -7   5        0.69        0.57     26.61 o 
  -1  -7   5      742.56      774.78     42.68 o 
   0  -7   5       52.74       62.60     31.26 o 
   1  -7   5     1472.21     1390.20     48.71 o 
   2  -7   5      702.70      654.15     21.16 o 
   3  -7   5      957.89      936.87     24.19 o 
   4  -7   5       40.35       54.42     17.64 o 
   5  -7   5        6.40      -15.12     31.36 o 
   6  -7   5      286.82      243.11     29.26 o 
   7  -7   5       84.43       47.35     30.73 o 
   8  -7   5       32.44       10.53     28.99 o 
  -8  -6   5       17.37       40.12     29.57 o 
  -7  -6   5      490.66      463.81     46.69 o 
  -6  -6   5        5.11       12.48     35.42 o 
  -5  -6   5       23.11       13.32     32.30 o 
  -4  -6   5       22.16       27.99     28.06 o 
  -3  -6   5       88.56       90.03     26.33 o 
  -2  -6   5      245.71      238.75     16.48 o 
  -1  -6   5       16.87       34.09     26.38 o 
   0  -6   5      338.32      322.81     17.71 o 
   1  -6   5      660.23      632.00     21.77 o 
   2  -6   5      302.25      312.83     20.28 o 
   3  -6   5       79.70       47.27     18.37 o 
   4  -6   5      306.13      320.71     17.00 o 
   5  -6   5       79.66       69.40     21.82 o 
   6  -6   5       21.26       12.68     23.25 o 
   7  -6   5       71.17       64.29     27.05 o 
   8  -6   5      375.14      394.85     34.65 o 
   9  -6   5        0.19       12.23     34.46 o 
  -8  -5   5       58.17       75.53     40.54 o 
  -7  -5   5        2.54      -14.77     32.59 o 
  -6  -5   5      110.53      111.85     37.86 o 
  -5  -5   5      272.13      243.81     33.33 o 
  -4  -5   5      343.69      298.49     36.50 o 
  -3  -5   5      219.55      224.95     32.80 o 
  -2  -5   5      321.28      304.48     12.32 o 
  -1  -5   5       43.55       41.65     10.59 o 
   0  -5   5       93.92       89.54     10.54 o 
   1  -5   5      158.53      161.22     11.94 o 
   2  -5   5      693.73      682.82     18.67 o 
   3  -5   5      407.51      394.11     18.07 o 
   4  -5   5       23.72       17.76     15.35 o 
   5  -5   5     1856.14     1863.23     27.24 o 
   6  -5   5      150.86      146.31     25.14 o 
   7  -5   5        0.55       -1.91     22.11 o 
   8  -5   5      539.79      586.13     37.33 o 
   9  -5   5        4.27       30.32     31.88 o 
  -9  -4   5       34.51       10.37     42.24 o 
  -8  -4   5      189.86      227.39     40.00 o 
  -7  -4   5      448.95      438.98     46.70 o 
  -6  -4   5      131.32      109.51     36.35 o 
  -5  -4   5      336.55      307.82     37.18 o 
  -4  -4   5      484.91      463.05     35.48 o 
  -3  -4   5       39.05       25.14     27.86 o 
  -2  -4   5      366.44      344.44      7.13 o 
  -1  -4   5     2011.54     1904.66     43.09 o 
   0  -4   5      435.79      431.65     10.88 o 
   1  -4   5       41.19       44.39      9.20 o 
   2  -4   5     1913.62     1882.59     24.03 o 
   3  -4   5     1168.91     1166.08     23.04 o 
   4  -4   5      252.57      241.56     10.07 o 
   5  -4   5      642.94      605.09     27.70 o 
   6  -4   5      642.28      665.72     31.15 o 
   7  -4   5       90.56      108.59     24.70 o 
   8  -4   5       69.34       71.31     28.41 o 
   9  -4   5       29.72       21.71     32.85 o 
  10  -4   5      556.42      546.52     52.09 o 
  -9  -3   5       17.28        5.62     45.32 o 
  -8  -3   5      125.56      139.94     39.23 o 
  -7  -3   5      149.58      153.28     38.65 o 
  -6  -3   5       51.55       28.60     30.02 o 
  -5  -3   5        0.38        8.82     16.80 o 
  -4  -3   5      336.70      328.59     17.81 o 
  -3  -3   5      561.94      516.07     28.48 o 
  -2  -3   5      476.13      458.78     33.33 o 
  -1  -3   5      679.54      661.43     16.08 o 
   0  -3   5     1520.84     1463.81     12.99 o 
   1  -3   5      119.92      106.16      8.46 o 
   2  -3   5       50.96       54.92      9.89 o 
   3  -3   5     1471.20     1397.76     22.86 o 
   4  -3   5      151.65      128.64     10.73 o 
   5  -3   5       29.99       31.83      9.50 o 
   6  -3   5      272.39      289.55     24.79 o 
   7  -3   5      689.76      741.69     32.49 o 
   8  -3   5      427.91      414.73     31.52 o 
   9  -3   5       25.93       42.12     27.51 o 
  10  -3   5      648.31      696.07     44.09 o 
  -9  -2   5      163.04      127.12     47.89 o 
  -8  -2   5        2.22        8.91     39.85 o 
  -7  -2   5       75.04      114.76     39.80 o 
  -6  -2   5      885.78      905.05     29.62 o 
  -5  -2   5       83.95       71.66     19.15 o 
  -4  -2   5       80.62       86.54     15.61 o 
  -3  -2   5     2492.40     2466.72     35.20 o 
  -2  -2   5      966.01      935.33     36.32 o 
  -1  -2   5       62.21       59.79     19.71 o 
   0  -2   5      380.49      358.11     14.98 o 
   1  -2   5     2976.96     2976.52     34.80 o 
   2  -2   5      230.18      182.34     11.05 o 
   3  -2   5      362.89      353.54     14.32 o 
   4  -2   5      767.96      757.22     14.49 o 
   5  -2   5     2055.07     1946.30     25.97 o 
   6  -2   5        1.62        2.72     11.54 o 
   7  -2   5      132.03      163.15     27.73 o 
   8  -2   5      205.33      211.92     28.85 o 
   9  -2   5      330.81      317.87     32.89 o 
  10  -2   5        0.36       29.40     41.01 o 
  11  -2   5       69.54       87.05     39.15 o 
  -9  -1   5      387.09      375.24     54.98 o 
  -8  -1   5      468.64      408.42     49.49 o 
  -7  -1   5       94.40       97.02     22.80 o 
  -6  -1   5     1733.73     1884.69     50.01 o 
  -5  -1   5      431.63      421.01     22.98 o 
  -4  -1   5      394.20      380.67     25.57 o 
  -3  -1   5       52.68       67.90     12.08 o 
  -2  -1   5     2502.97     2448.79     15.87 o 
  -1  -1   5     2351.65     2398.60     25.32 o 
   0  -1   5       67.54       88.62     17.52 o 
   1  -1   5     2228.29     2250.23     15.16 o 
   2  -1   5     1296.80     1276.79     14.62 o 
   3  -1   5     1625.27     1641.89     18.42 o 
   4  -1   5        1.15       -2.34      9.41 o 
   5  -1   5     2158.82     2091.74     52.25 o 
   6  -1   5      120.34      128.69     15.78 o 
   7  -1   5        2.29       -2.69     14.12 o 
   8  -1   5       99.08       88.86     25.85 o 
   9  -1   5      134.87      147.16     31.22 o 
  10  -1   5        4.74       17.06     32.51 o 
  11  -1   5        8.90        5.97     36.03 o 
  -9   0   5        0.16       -1.23     38.91 o 
  -8   0   5      172.25      202.08     39.06 o 
  -7   0   5      437.10      436.84     28.06 o 
  -6   0   5      178.78      167.38     21.67 o 
  -5   0   5        4.03        4.81     15.06 o 
  -4   0   5      381.09      372.19     18.06 o 
  -3   0   5      239.05      224.57     17.82 o 
  -2   0   5       64.53       55.17     11.02 o 
  -1   0   5      183.55      173.27     13.78 o 
   0   0   5     3356.17     3316.51     55.12 o 
   1   0   5      148.65      148.89     10.96 o 
   2   0   5      850.86      789.74     18.48 o 
   3   0   5     1444.75     1385.21     17.79 o 
   4   0   5      191.94      205.54     13.72 o 
   5   0   5        5.87       12.38     12.83 o 
   6   0   5     1904.60     1901.96     29.53 o 
   7   0   5      698.76      713.81     22.67 o 
   8   0   5      165.86      167.38     18.75 o 
   9   0   5      152.81      132.28     31.69 o 
  10   0   5      267.47      279.63     32.69 o 
  11   0   5       82.97      100.27     39.29 o 
  -9   1   5       76.15       82.03     38.65 o 
  -8   1   5       19.21        7.00     41.17 o 
  -7   1   5      184.15      199.74     24.82 o 
  -6   1   5       14.09       31.23     19.93 o 
  -5   1   5      755.45      743.67     25.82 o 
  -4   1   5      368.08      366.28     19.82 o 
  -3   1   5      397.38      377.83     16.50 o 
  -2   1   5       76.09       81.60     10.62 o 
  -1   1   5     1764.65     1812.91     42.37 o 
   0   1   5     1276.19     1286.86     24.16 o 
   1   1   5     3736.09     3691.57     35.64 o 
   2   1   5      619.39      670.32     12.85 o 
   3   1   5     1215.38     1185.38     22.67 o 
   4   1   5      215.13      185.95     10.45 o 
   5   1   5      418.63      419.51     13.30 o 
   6   1   5       99.60      106.45     11.44 o 
   7   1   5      692.15      678.86     15.97 o 
   8   1   5      219.46      251.63     21.74 o 
   9   1   5       53.76       59.56     19.32 o 
  10   1   5      236.14      244.62     35.20 o 
  11   1   5       77.65      109.41     37.92 o 
  -9   2   5      168.16      158.93     49.37 o 
  -8   2   5       75.25       93.04     25.73 o 
  -7   2   5       42.42       16.44     22.59 o 
  -6   2   5       22.53       34.36     18.81 o 
  -5   2   5     2058.76     2071.84     63.84 o 
  -4   2   5      123.93      114.65     17.39 o 
  -3   2   5      140.74      144.14     14.32 o 
  -2   2   5      957.53      931.26     23.74 o 
  -1   2   5     1112.15     1165.28     23.48 o 
   0   2   5      233.35      248.20     14.86 o 
   1   2   5     1063.51     1039.55     21.06 o 
   2   2   5      429.79      375.64     13.04 o 
   3   2   5        1.54        2.15      8.60 o 
   4   2   5      359.43      361.78     12.31 o 
   5   2   5      662.03      645.03     17.77 o 
   6   2   5        7.31       13.02     12.35 o 
   7   2   5      278.67      259.37     15.22 o 
   8   2   5      354.19      376.93     28.20 o 
   9   2   5      695.51      701.02     35.35 o 
  10   2   5       14.19       29.85     51.58 o 
  11   2   5       38.77       45.26     57.01 o 
  -9   3   5        9.52       25.51     26.59 o 
  -8   3   5       17.49       36.74     26.05 o 
  -7   3   5       75.26       61.12     31.84 o 
  -6   3   5       86.50       80.30     22.39 o 
  -5   3   5       79.08       86.71     19.28 o 
  -4   3   5      450.24      439.12     21.68 o 
  -3   3   5      133.86      131.92     13.07 o 
  -2   3   5      469.04      472.98     19.86 o 
  -1   3   5     1419.87     1425.32     26.25 o 
   0   3   5      343.30      288.23     15.48 o 
   1   3   5      397.06      400.63     13.56 o 
   2   3   5     2805.39     2849.28     26.91 o 
   3   3   5     2632.64     2702.21     26.90 o 
   4   3   5      506.59      514.62     17.49 o 
   5   3   5     1013.40      992.69     22.22 o 
   6   3   5      571.29      550.37     20.66 o 
   7   3   5      834.22      819.20     22.58 o 
   8   3   5        5.09        6.64     23.93 o 
   9   3   5      559.17      616.28     34.67 o 
  10   3   5      601.52      588.49     37.37 o 
  11   3   5       72.76       86.66     50.69 o 
  -8   4   5       36.59       43.20     36.91 o 
  -7   4   5       56.95       58.45     31.36 o 
  -6   4   5        4.52       -4.46     27.51 o 
  -5   4   5        6.18       10.31     23.39 o 
  -4   4   5      187.71      203.99     15.68 o 
  -3   4   5      355.25      386.22     16.99 o 
  -2   4   5      896.07      852.26     23.22 o 
  -1   4   5      343.90      317.13     14.19 o 
   0   4   5     1707.87     1668.31     30.99 o 
   1   4   5     1728.25     1767.81     35.12 o 
   2   4   5        8.74       11.25      7.16 o 
   3   4   5     1049.97     1068.80     14.54 o 
   4   4   5     1436.38     1426.07     30.00 o 
   5   4   5        7.71        6.40     14.71 o 
   6   4   5       57.42       36.20     16.05 o 
   7   4   5      906.48      867.85     24.67 o 
   8   4   5      449.83      418.72     28.59 o 
   9   4   5        0.27       16.10     30.34 o 
  10   4   5      265.31      262.10     34.13 o 
  11   4   5      470.82      565.28     68.13 o 
  -8   5   5        0.79       15.69     39.88 o 
  -7   5   5      174.30      207.90     40.09 o 
  -6   5   5      329.76      333.88     38.49 o 
  -5   5   5      128.08      125.70     29.77 o 
  -4   5   5       77.58       72.58     18.30 o 
  -3   5   5      688.04      675.21     24.09 o 
  -2   5   5      467.08      459.16     17.07 o 
  -1   5   5       71.17       95.70     13.44 o 
   0   5   5       38.79       35.84     11.39 o 
   1   5   5      642.99      626.71     21.88 o 
   2   5   5      140.06      136.51     10.95 o 
   3   5   5        6.59       13.11      7.50 o 
   4   5   5      345.12      353.72     12.28 o 
   5   5   5     1065.96     1041.64     31.77 o 
   6   5   5        1.86       -0.49     18.76 o 
   7   5   5       10.69       16.72     16.52 o 
   8   5   5      574.65      596.68     25.48 o 
   9   5   5       57.70       46.31     30.06 o 
  10   5   5        2.78       22.73     38.84 o 
  -7   6   5       12.78       32.66     34.69 o 
  -6   6   5       38.35       48.06     30.99 o 
  -5   6   5      128.56      129.86     16.13 o 
  -4   6   5      486.85      462.20     19.21 o 
  -3   6   5      333.84      310.33     16.98 o 
  -2   6   5       93.76       87.70     14.36 o 
  -1   6   5      340.28      333.17     18.39 o 
   0   6   5      183.27      158.49     13.91 o 
   1   6   5      249.19      229.75     12.82 o 
   2   6   5      917.59      920.19     36.59 o 
   3   6   5      850.91      869.52     30.85 o 
   4   6   5        0.32       -1.32     20.39 o 
   5   6   5     1288.40     1290.37     35.49 o 
   6   6   5       49.41       52.97     23.38 o 
   7   6   5      109.06      112.53     22.89 o 
   8   6   5      172.26      149.88     25.34 o 
   9   6   5      115.53      128.86     36.52 o 
  10   6   5       81.07       41.32     36.83 o 
  -7   7   5       22.40       66.32     37.23 o 
  -6   7   5        7.84        6.95     31.84 o 
  -5   7   5       44.53       57.68     21.24 o 
  -4   7   5      342.45      311.80     18.85 o 
  -3   7   5       25.00       32.49     14.26 o 
  -2   7   5       68.43       74.32     14.13 o 
  -1   7   5     1115.41     1087.84     43.08 o 
   0   7   5      530.46      590.30     26.65 o 
   1   7   5      289.24      266.21     33.67 o 
   2   7   5       22.81       23.06     20.15 o 
   3   7   5      450.57      458.53     28.04 o 
   4   7   5       16.03       21.61     21.92 o 
   5   7   5       22.76       13.43     24.34 o 
   6   7   5       25.47       25.85     21.85 o 
   7   7   5      332.64      325.51     28.07 o 
   8   7   5        1.25        7.34     24.86 o 
   9   7   5       29.78       12.61     24.40 o 
  10   7   5      294.44      293.60     58.18 o 
  -6   8   5      144.48      132.86     39.61 o 
  -5   8   5       16.20       43.66     34.69 o 
  -4   8   5       27.21        0.30     21.87 o 
  -3   8   5      178.93      191.00     21.57 o 
  -2   8   5       44.75       48.90     21.95 o 
  -1   8   5       97.14       76.10     21.62 o 
   0   8   5      357.18      394.22     26.99 o 
   1   8   5      418.60      376.66     25.20 o 
   2   8   5       19.50        8.85     20.13 o 
   3   8   5       40.88       26.71     21.40 o 
   4   8   5       10.00        1.61     21.98 o 
   5   8   5      134.87      147.40     25.67 o 
   6   8   5        2.49       -5.73     25.23 o 
   7   8   5      167.25      190.78     36.78 o 
   8   8   5      186.84      201.05     31.15 o 
   9   8   5       34.26       38.26     28.43 o 
  -5   9   5       41.95       54.03     43.06 o 
  -4   9   5        5.14        4.48     24.05 o 
  -3   9   5        7.21       20.20     28.10 o 
  -2   9   5       68.39       94.43     21.55 o 
  -1   9   5       75.25       89.59     24.09 o 
   0   9   5       46.50       36.27     23.46 o 
   1   9   5      109.13      120.46     24.34 o 
   2   9   5      564.99      597.34     32.57 o 
   3   9   5       48.45       45.80     25.82 o 
   4   9   5       16.41        8.38     27.90 o 
   5   9   5      164.53      184.18     31.30 o 
   6   9   5      171.84      213.48     59.95 o 
   7   9   5        0.35        9.86     28.56 o 
   8   9   5       46.03       41.35     30.31 o 
  -4  10   5       58.17       49.17     43.36 o 
  -3  10   5       37.88       29.43     31.82 o 
  -2  10   5       12.44       18.70     32.62 o 
  -1  10   5      277.76      292.72     27.07 o 
   0  10   5      372.63      391.27     38.21 o 
   1  10   5        1.59       10.30     21.47 o 
   2  10   5      335.97      370.43     31.41 o 
   3  10   5      126.61      162.51     30.72 o 
   4  10   5       25.07       32.28     28.45 o 
   5  10   5        5.96       -3.52     30.05 o 
   6  10   5       66.14       70.69     26.92 o 
   7  10   5       18.43       29.98     29.38 o 
  -2  11   5       12.55       32.02     34.99 o 
  -1  11   5        0.64       -6.65     37.07 o 
   0  11   5       39.84       58.07     26.97 o 
   1  11   5        6.63       -3.19     27.79 o 
   2  11   5       19.56       30.14     28.10 o 
   3  11   5       55.70       49.50     29.19 o 
   4  11   5       58.95       93.55     31.54 o 
   5  11   5        3.25       -6.90     39.18 o 
  -3 -10   6       18.03       55.64     49.31 o 
  -2 -10   6       22.15       29.22     47.00 o 
  -1 -10   6       28.37       46.49     43.63 o 
   0 -10   6        1.56        6.04     27.38 o 
   1 -10   6      145.27      164.71     29.34 o 
   2 -10   6       67.60       52.88     25.99 o 
   3 -10   6        1.40        0.27     36.21 o 
  -5  -9   6      103.88      142.51     47.21 o 
  -4  -9   6        4.14       -8.24     28.71 o 
  -3  -9   6       13.21       14.11     24.91 o 
  -2  -9   6      133.90      133.40     25.68 o 
  -1  -9   6      165.91      174.10     28.26 o 
   0  -9   6        5.84       10.58     24.86 o 
   1  -9   6       63.49       42.43     24.64 o 
   2  -9   6       40.56       48.99     23.99 o 
   3  -9   6      107.98      100.19     19.84 o 
   4  -9   6        8.10       -8.85     25.38 o 
   5  -9   6       13.23       18.05     26.50 o 
   6  -9   6       70.15       59.62     30.44 o 
  -6  -8   6      104.76      111.81     31.01 o 
  -5  -8   6       81.17       91.77     39.74 o 
  -4  -8   6       26.57       39.87     34.66 o 
  -3  -8   6      291.87      241.17     37.51 o 
  -2  -8   6        1.37      -14.24     31.76 o 
  -1  -8   6        9.88       25.22     33.65 o 
   0  -8   6       53.60       13.26     29.65 o 
   1  -8   6      617.25      623.44     30.30 o 
   2  -8   6        0.63        6.07     16.74 o 
   3  -8   6       67.36       75.54     15.37 o 
   4  -8   6      166.83      179.98     19.85 o 
   5  -8   6        8.60       -0.29     24.71 o 
   6  -8   6      144.01      148.93     29.51 o 
   7  -8   6      110.35      115.40     30.96 o 
  -7  -7   6      158.71      172.52     46.48 o 
  -6  -7   6       57.65       71.71     40.64 o 
  -5  -7   6       85.72      106.32     34.31 o 
  -4  -7   6       49.33       60.80     34.73 o 
  -3  -7   6      458.27      508.51     42.18 o 
  -2  -7   6      191.90      167.30     34.56 o 
  -1  -7   6       22.21       40.04     33.24 o 
   0  -7   6        3.46        2.76     18.99 o 
   1  -7   6     1871.26     1752.68     27.83 o 
   2  -7   6       43.42       24.00     14.58 o 
   3  -7   6       62.26       62.08     14.05 o 
   4  -7   6      438.81      462.26     19.03 o 
   5  -7   6      192.31      209.46     26.52 o 
   6  -7   6        3.44       21.11     34.60 o 
   7  -7   6       33.89       40.31     28.72 o 
   8  -7   6       19.65       39.56     33.53 o 
  -7  -6   6        2.65      -18.33     37.13 o 
  -6  -6   6        2.64        3.73     38.75 o 
  -5  -6   6      355.77      309.29     37.83 o 
  -4  -6   6      291.35      269.19     37.49 o 
  -3  -6   6      315.49      274.56     37.23 o 
  -2  -6   6     1620.77     1538.58     54.72 o 
  -1  -6   6     1189.03     1150.67     26.57 o 
   0  -6   6      435.95      431.23     14.81 o 
   1  -6   6     3411.19     3335.49     33.34 o 
   2  -6   6       39.12       34.86     14.10 o 
   3  -6   6      512.85      499.82     20.23 o 
   4  -6   6      200.96      191.55     18.81 o 
   5  -6   6      523.38      521.90     28.03 o 
   6  -6   6       11.28       15.10     25.29 o 
   7  -6   6       49.72       51.19     29.43 o 
   8  -6   6       40.09       51.27     32.76 o 
   9  -6   6      209.65      213.26     38.11 o 
  -8  -5   6       42.90       50.78     46.09 o 
  -7  -5   6      218.26      202.21     47.52 o 
  -5  -5   6      146.18      152.93     33.39 o 
  -4  -5   6      720.57      634.46     43.53 o 
  -3  -5   6      244.74      223.39     35.42 o 
  -2  -5   6       11.01        6.74     32.34 o 
  -1  -5   6     1106.33     1123.92     18.11 o 
   0  -5   6      721.54      717.86     17.53 o 
   1  -5   6       49.14       30.33     11.09 o 
   2  -5   6      205.79      218.45     14.80 o 
   3  -5   6      191.42      199.75     17.04 o 
   4  -5   6      211.49      200.45     18.03 o 
   5  -5   6      174.10      165.80     26.53 o 
   6  -5   6      250.14      272.33     26.65 o 
   7  -5   6      223.27      234.95     27.83 o 
   8  -5   6       43.69       18.53     27.52 o 
   9  -5   6       83.23       69.27     32.49 o 
  -8  -4   6        5.41        6.56     40.78 o 
  -7  -4   6      324.29      317.59     47.65 o 
  -6  -4   6      137.89      136.10     41.99 o 
  -5  -4   6       72.32       60.26     36.89 o 
  -4  -4   6      209.05      216.83     38.07 o 
  -3  -4   6       30.43       29.28     32.84 o 
  -2  -4   6      953.53      883.43     44.00 o 
  -1  -4   6       16.74       10.07     11.76 o 
   0  -4   6      812.55      789.23     22.36 o 
   1  -4   6      950.80      952.59     16.65 o 
   2  -4   6       41.85       34.74     11.72 o 
   3  -4   6      826.88      840.43     21.47 o 
   4  -4   6      226.67      233.62     11.62 o 
   5  -4   6       72.06       73.25     17.99 o 
   6  -4   6        4.78       12.41     21.75 o 
   7  -4   6      633.20      654.50     34.06 o 
   8  -4   6       93.55       89.54     27.18 o 
   9  -4   6        0.01       -5.09     31.94 o 
  10  -4   6       68.05       80.10     32.94 o 
  -8  -3   6       80.98       90.89     45.54 o 
  -7  -3   6      106.75      111.26     44.17 o 
  -6  -3   6      109.11      113.34     39.72 o 
  -5  -3   6      381.26      362.58     39.25 o 
  -4  -3   6        8.29       -2.24     29.40 o 
  -3  -3   6      440.68      403.41     36.87 o 
  -2  -3   6      351.55      336.76     29.90 o 
  -1  -3   6      301.67      293.31     33.70 o 
   0  -3   6      311.78      310.53     16.84 o 
   1  -3   6      955.44      958.74     15.31 o 
   2  -3   6      980.88     1049.34     25.70 o 
   3  -3   6        4.91        3.04     13.65 o 
   4  -3   6      370.48      379.55     13.76 o 
   5  -3   6      405.33      403.80     14.37 o 
   6  -3   6      230.14      267.09     26.06 o 
   7  -3   6       80.59       79.75     23.71 o 
   8  -3   6      264.06      260.17     30.78 o 
   9  -3   6      115.27      139.22     29.69 o 
  10  -3   6       34.25       35.17     32.85 o 
  -8  -2   6      168.17      209.35     40.96 o 
  -7  -2   6        2.51       -6.63     32.29 o 
  -6  -2   6       30.89       13.97     36.41 o 
  -5  -2   6       91.47      108.02     34.11 o 
  -4  -2   6      788.44      779.50     46.35 o 
  -3  -2   6       38.98       46.15      8.69 o 
  -2  -2   6       65.90       72.98     30.35 o 
  -1  -2   6      262.63      243.20     26.98 o 
   0  -2   6      728.96      708.03     34.25 o 
   1  -2   6       16.81       21.25      7.47 o 
   2  -2   6      824.35      815.02     17.02 o 
   3  -2   6      396.19      400.21     16.61 o 
   4  -2   6      119.47      128.49     11.69 o 
   5  -2   6      926.53      888.97     18.00 o 
   6  -2   6      668.64      668.24     19.35 o 
   7  -2   6       76.09       89.50     27.20 o 
   8  -2   6      107.04       95.09     31.07 o 
   9  -2   6     1079.48     1140.01     43.10 o 
  10  -2   6      104.78      115.07     34.36 o 
  -9  -1   6        8.63      -10.06     39.67 o 
  -8  -1   6        4.51        7.50     39.90 o 
  -7  -1   6        6.96       17.27     32.37 o 
  -6  -1   6      850.43      795.83     51.57 o 
  -5  -1   6        3.89       11.86     35.40 o 
  -4  -1   6      433.03      465.48     29.02 o 
  -3  -1   6      146.38      131.24     16.10 o 
  -2  -1   6      888.06      853.50     18.25 o 
  -1  -1   6      843.50      842.33     19.20 o 
   0  -1   6      389.32      365.67     29.50 o 
   1  -1   6       53.70       44.87      7.85 o 
   2  -1   6      109.47      110.12     11.23 o 
   3  -1   6      487.27      488.66     17.06 o 
   4  -1   6      856.62      869.60     17.44 o 
   5  -1   6       61.06       55.50     12.75 o 
   6  -1   6      288.96      291.56     17.64 o 
   7  -1   6      946.83      957.78     24.34 o 
   8  -1   6      900.17      872.09     38.22 o 
   9  -1   6      142.52      147.72     33.08 o 
  10  -1   6      212.81      248.66     35.52 o 
  11  -1   6      307.53      322.89     44.20 o 
  -9   0   6       55.15       54.56     50.75 o 
  -8   0   6       17.07        4.70     43.01 o 
  -7   0   6      104.06      108.34     39.15 o 
  -6   0   6      985.57     1046.83     55.75 o 
  -5   0   6      203.06      219.13     20.39 o 
  -4   0   6      311.59      325.01     31.19 o 
  -3   0   6     1335.47     1382.92     24.30 o 
  -2   0   6      797.17      807.93     16.54 o 
  -1   0   6       67.67       76.88      7.22 o 
   0   0   6      901.98      855.82     15.87 o 
   1   0   6     2050.17     1914.74     23.76 o 
   2   0   6      180.70      166.55     15.04 o 
   3   0   6       44.64       48.31     11.33 o 
   4   0   6      838.10      828.34     17.87 o 
   5   0   6      414.46      421.98     16.70 o 
   6   0   6      580.78      568.30     21.67 o 
   7   0   6       32.16       29.23     16.75 o 
   8   0   6     1120.63     1125.06     28.50 o 
   9   0   6      321.59      337.87     34.38 o 
  10   0   6        2.32       18.19     32.03 o 
  11   0   6      309.13      361.04     45.12 o 
  -8   1   6      206.89      181.10     47.89 o 
  -7   1   6       15.44       17.39     33.92 o 
  -6   1   6      123.96      158.35     21.56 o 
  -5   1   6      595.05      613.15     45.29 o 
  -4   1   6      470.26      450.12     21.23 o 
  -3   1   6      407.49      439.65     18.39 o 
  -2   1   6     2063.33     2124.25     38.67 o 
  -1   1   6      401.26      348.28     30.42 o 
   0   1   6      130.65      127.37     13.86 o 
   1   1   6      933.46      985.59     44.83 o 
   2   1   6      968.14      893.41     18.30 o 
   3   1   6     2063.37     2136.17     37.61 o 
   4   1   6      971.47     1012.04     17.51 o 
   5   1   6      204.12      197.97     12.62 o 
   6   1   6      562.23      574.61     16.58 o 
   7   1   6      373.40      376.47     17.39 o 
   8   1   6      913.73      897.39     27.94 o 
   9   1   6      533.12      515.97     27.05 o 
  10   1   6      165.92      240.82     34.01 o 
  11   1   6       80.52       78.54     56.77 o 
  -8   2   6      150.93      200.57     46.48 o 
  -7   2   6       69.18       56.65     22.23 o 
  -6   2   6      117.16       92.14     21.52 o 
  -5   2   6      313.40      332.09     22.81 o 
  -4   2   6      570.42      579.64     23.52 o 
  -3   2   6      369.71      348.20     18.97 o 
  -2   2   6       98.59       95.02     24.48 o 
  -1   2   6     1200.35     1176.71     27.09 o 
   0   2   6      156.49      149.61     15.94 o 
   1   2   6       22.97       16.27     13.62 o 
   2   2   6       13.17       13.73     11.07 o 
   3   2   6     2869.87     2872.36     41.94 o 
   4   2   6      322.42      302.83     13.26 o 
   5   2   6      427.79      445.49     17.25 o 
   6   2   6     1462.06     1396.21     24.80 o 
   7   2   6      314.89      319.84     17.10 o 
   8   2   6      131.09      102.40     25.32 o 
   9   2   6       44.56       53.04     26.49 o 
  10   2   6      490.53      552.21     62.45 o 
  11   2   6       21.76       28.74     51.38 o 
  -8   3   6       69.98      101.76     47.05 o 
  -7   3   6      450.12      375.81     31.20 o 
  -6   3   6      364.38      374.62     26.07 o 
  -5   3   6       22.92       18.11     18.86 o 
  -4   3   6      266.92      271.26     25.22 o 
  -3   3   6      118.73      139.57     17.03 o 
  -2   3   6      835.37      805.45     24.90 o 
  -1   3   6      376.33      386.21     18.72 o 
   0   3   6      306.28      289.06     18.21 o 
   1   3   6      192.74      171.23     13.56 o 
   2   3   6        3.86        9.33     10.94 o 
   3   3   6      133.66      136.74     12.23 o 
   4   3   6      936.96      910.10     27.21 o 
   5   3   6       93.21       89.28     15.59 o 
   6   3   6      138.52      112.88     16.28 o 
   7   3   6      525.78      513.20     20.11 o 
   8   3   6        8.44       16.24     25.03 o 
   9   3   6      101.72       91.95     27.78 o 
  10   3   6      202.00      199.03     33.11 o 
  11   3   6       75.64      152.00     61.84 o 
  -8   4   6       77.24       50.52     29.52 o 
  -7   4   6        9.90       -5.38     24.79 o 
  -6   4   6      209.21      218.92     25.55 o 
  -5   4   6      192.30      177.79     21.42 o 
  -4   4   6        9.51       16.33     17.22 o 
  -3   4   6       53.64       58.26     14.33 o 
  -2   4   6     1264.97     1227.12     29.75 o 
  -1   4   6        2.73       12.15     14.34 o 
   0   4   6      423.29      418.11     16.80 o 
   1   4   6     1280.15     1226.05     43.03 o 
   2   4   6       51.18       43.20     11.97 o 
   3   4   6       29.04       36.33     12.45 o 
   4   4   6      188.12      207.64     14.22 o 
   5   4   6      341.39      356.27     23.59 o 
   6   4   6      687.03      682.90     22.91 o 
   7   4   6      323.59      308.84     19.26 o 
   8   4   6      576.31      579.16     23.69 o 
   9   4   6      104.96      101.48     29.74 o 
  10   4   6       13.55       -1.56     31.78 o 
  11   4   6      100.29      105.03     43.37 o 
  -7   5   6      210.90      205.20     30.65 o 
  -6   5   6        1.95        5.37     22.19 o 
  -5   5   6      232.08      220.95     23.69 o 
  -4   5   6      399.55      381.44     21.55 o 
  -3   5   6      138.53      114.56     19.13 o 
  -2   5   6      422.59      428.88     18.14 o 
  -1   5   6      366.54      342.77     17.12 o 
   0   5   6      182.30      184.00     15.35 o 
   1   5   6      345.46      361.52     16.73 o 
   2   5   6      496.74      518.83     17.49 o 
   3   5   6      211.58      218.75     14.29 o 
   4   5   6      157.06      170.29     21.11 o 
   5   5   6      562.90      550.97     27.81 o 
   6   5   6      653.28      676.84     41.18 o 
   7   5   6      137.08      137.26     18.82 o 
   8   5   6      144.90      108.06     19.82 o 
   9   5   6      324.61      292.27     36.13 o 
  10   5   6      137.26      157.86     38.06 o 
  -7   6   6      131.69      127.17     29.96 o 
  -6   6   6        3.22        3.63     25.30 o 
  -5   6   6       14.68       13.59     16.87 o 
  -4   6   6      167.35      164.31     15.16 o 
  -3   6   6        3.31        9.44     15.10 o 
  -2   6   6      464.85      433.94     18.81 o 
  -1   6   6      233.89      227.39     16.99 o 
   0   6   6       18.93       27.36     12.73 o 
   1   6   6      267.96      272.60     15.24 o 
   2   6   6       47.65       50.32     18.96 o 
   3   6   6      469.16      477.89     51.19 o 
   4   6   6      185.18      181.92     25.42 o 
   5   6   6        2.17       14.44     20.92 o 
   6   6   6        3.45       12.38     22.48 o 
   7   6   6      618.32      620.01     32.45 o 
   8   6   6      104.22      111.58     23.52 o 
   9   6   6        1.44       -0.27     32.11 o 
  10   6   6      123.70       92.46     40.30 o 
  -6   7   6       14.77        9.09     26.26 o 
  -5   7   6       77.11       77.28     19.55 o 
  -4   7   6       18.40       -5.13     14.19 o 
  -3   7   6       13.01       12.86     15.29 o 
  -2   7   6      568.83      552.37     20.32 o 
  -1   7   6        0.16       16.31     20.57 o 
   0   7   6        3.55       10.57     20.21 o 
   1   7   6      578.88      564.16     28.61 o 
   2   7   6      529.21      583.16     28.41 o 
   3   7   6      119.86      121.43     23.07 o 
   4   7   6      112.88      135.76     24.46 o 
   5   7   6      464.40      475.13     28.43 o 
   6   7   6      201.07      172.06     25.68 o 
   7   7   6      266.72      270.55     28.04 o 
   8   7   6      177.22      212.67     55.23 o 
   9   7   6        2.81       28.69     40.43 o 
  -5   8   6      106.58      141.92     42.74 o 
  -4   8   6       23.60       22.50     22.64 o 
  -3   8   6       48.54       61.01     20.50 o 
  -2   8   6      131.57      141.87     22.35 o 
  -1   8   6      179.88      196.20     24.04 o 
   0   8   6      265.16      277.54     27.06 o 
   1   8   6      156.50      145.19     22.49 o 
   2   8   6      875.35      935.77     34.89 o 
   3   8   6       88.18      104.81     24.79 o 
   4   8   6       22.86       11.11     21.84 o 
   5   8   6      551.03      535.58     32.81 o 
   6   8   6      128.14      146.01     28.36 o 
   7   8   6       16.68       -0.33     24.73 o 
   8   8   6      127.26      128.97     31.83 o 
   9   8   6       47.75       60.80     29.11 o 
  -4   9   6       22.26       26.93     24.96 o 
  -3   9   6       12.21        9.64     31.20 o 
  -2   9   6        0.73        9.86     22.01 o 
  -1   9   6        1.61       -1.45     21.45 o 
   0   9   6        6.60        3.36     22.35 o 
   1   9   6      203.19      215.26     25.86 o 
   2   9   6       46.81       59.48     24.71 o 
   3   9   6       48.52       67.28     24.40 o 
   4   9   6       32.91       43.00     28.28 o 
   5   9   6       41.78       36.01     27.06 o 
   6   9   6      131.24      164.13     35.84 o 
   7   9   6       69.15       92.32     30.01 o 
   8   9   6       11.29        2.79     29.85 o 
  -3  10   6       26.41       46.45     35.05 o 
  -2  10   6        9.41       53.57     35.56 o 
  -1  10   6       24.01       14.99     23.72 o 
   0  10   6        4.50        3.12     25.14 o 
   1  10   6        1.43        5.74     25.74 o 
   2  10   6        2.34       10.88     25.43 o 
   3  10   6        9.92       38.00     29.72 o 
   4  10   6      183.22      221.94     28.35 o 
   5  10   6       28.74       15.79     29.44 o 
   6  10   6        6.23        8.06     31.01 o 
   7  10   6       31.85       39.75     28.81 o 
  -1  11   6        7.81        5.21     41.36 o 
   0  11   6       58.23       51.07     27.90 o 
   1  11   6       66.96       98.10     30.69 o 
   2  11   6       27.71       24.52     30.93 o 
   3  11   6       23.80        4.16     42.46 o 
   4  11   6       21.84       39.90     31.06 o 
   5  11   6       47.70       88.70     32.04 o 
  -2 -10   7       41.01       42.58     42.35 o 
  -1 -10   7       76.77      140.72     31.91 o 
   0 -10   7      321.79      262.45     44.73 o 
   1 -10   7       97.32      117.29     29.83 o 
   2 -10   7       14.69       32.80     29.18 o 
   3 -10   7       78.13       53.55     30.21 o 
  -4  -9   7      114.57      148.46     35.76 o 
  -3  -9   7      214.57      276.64     41.40 o 
  -2  -9   7       22.52       36.99     28.31 o 
  -1  -9   7        1.59       19.50     26.89 o 
   0  -9   7      753.59      743.63     50.76 o 
   1  -9   7       32.37       18.91     25.78 o 
   2  -9   7       47.41       38.64     21.61 o 
   3  -9   7       65.17       60.77     22.65 o 
   4  -9   7      195.91      150.60     47.98 o 
   5  -9   7       36.42       24.74     48.02 o 
  -5  -8   7       17.53       -5.89     39.88 o 
  -4  -8   7       76.30       75.64     37.25 o 
  -3  -8   7       91.68       65.62     39.04 o 
  -2  -8   7       78.87       73.58     35.46 o 
  -1  -8   7       14.42       12.03     37.62 o 
   0  -8   7      401.02      397.91     43.66 o 
   1  -8   7       69.66      127.25     36.64 o 
   2  -8   7      122.85      111.17     25.32 o 
   3  -8   7       64.09       51.48     20.10 o 
   4  -8   7      111.34       78.12     27.82 o 
   5  -8   7       19.85       21.26     25.24 o 
   6  -8   7       16.05       17.85     29.16 o 
  -6  -7   7       18.20       30.06     39.48 o 
  -5  -7   7       83.55       97.88     38.44 o 
  -4  -7   7       27.19      -13.12     35.38 o 
  -3  -7   7       27.89       11.44     34.51 o 
  -2  -7   7      114.34      111.48     33.51 o 
  -1  -7   7      185.63      230.71     36.14 o 
   0  -7   7       28.73       35.11     35.93 o 
   1  -7   7        2.16        5.40     20.53 o 
   2  -7   7       65.65       63.61     24.42 o 
   3  -7   7       85.08       87.41     34.94 o 
   4  -7   7       24.30       42.43     15.61 o 
   5  -7   7        3.45        8.18     23.15 o 
   6  -7   7      292.13      304.25     29.96 o 
   7  -7   7        0.35       21.02     29.94 o 
  -6  -6   7      135.24      142.04     45.99 o 
  -5  -6   7       86.08       85.18     41.91 o 
  -4  -6   7       54.05       71.06     37.49 o 
  -3  -6   7       74.50       71.89     32.57 o 
  -2  -6   7        6.63       -4.25     35.44 o 
  -1  -6   7       43.96        6.61     35.44 o 
   0  -6   7      167.07      189.34     20.27 o 
   1  -6   7       61.56       70.73     19.97 o 
   2  -6   7       11.24        3.73     21.57 o 
   3  -6   7      177.32      181.01     20.00 o 
   4  -6   7      447.62      443.52     21.80 o 
   5  -6   7       15.98        3.37     23.42 o 
   6  -6   7      379.53      386.27     30.55 o 
   7  -6   7      388.74      392.09     34.26 o 
   8  -6   7        8.25        6.92     31.38 o 
  -7  -5   7      132.96       66.04     45.56 o 
  -6  -5   7      119.28      138.64     37.88 o 
  -5  -5   7        7.68       10.43     32.01 o 
  -4  -5   7      370.32      364.32     41.38 o 
  -3  -5   7       40.19       33.66     34.51 o 
  -2  -5   7       38.34        6.62     29.05 o 
  -1  -5   7        1.91      -16.67     32.49 o 
   0  -5   7      156.73      168.15     18.98 o 
   1  -5   7      686.46      706.52     42.37 o 
   2  -5   7       39.47       43.78     13.04 o 
   3  -5   7      109.69      120.13     16.54 o 
   4  -5   7      534.01      536.01     22.05 o 
   5  -5   7      205.79      224.77     26.78 o 
   6  -5   7       27.01       -1.46     22.31 o 
   7  -5   7      153.97      151.56     28.49 o 
   8  -5   7      298.68      325.31     36.88 o 
   9  -5   7       15.25        0.75     36.40 o 
  -7  -4   7        8.10        6.63     38.15 o 
  -6  -4   7       13.14       11.51     35.16 o 
  -5  -4   7      725.66      751.55     50.23 o 
  -4  -4   7        2.97        8.79     36.45 o 
  -3  -4   7      165.23      184.69     32.78 o 
  -2  -4   7      969.98     1037.57     50.47 o 
  -1  -4   7      166.48      157.40     31.66 o 
   0  -4   7       34.34       31.76     17.22 o 
   1  -4   7       13.88       22.10      9.13 o 
   2  -4   7     1414.49     1477.47     23.24 o 
   3  -4   7       95.16      131.34     15.94 o 
   4  -4   7      504.27      515.56     21.78 o 
   5  -4   7       11.84        2.06     17.55 o 
   6  -4   7      518.93      530.54     30.87 o 
   7  -4   7        2.65        3.63     26.21 o 
   8  -4   7      276.37      281.38     34.66 o 
   9  -4   7      213.46      231.65     44.41 o 
  -8  -3   7      150.31      187.92     50.97 o 
  -7  -3   7      210.28      207.36     50.34 o 
  -6  -3   7      265.33      197.89     46.69 o 
  -5  -3   7      569.04      592.15     44.18 o 
  -4  -3   7      927.41     1022.83     55.20 o 
  -3  -3   7      460.02      445.47     36.36 o 
  -2  -3   7      320.67      310.91     39.68 o 
  -1  -3   7      799.67      801.39     40.84 o 
   0  -3   7      197.57      177.93     37.23 o 
   1  -3   7        7.27        8.03      7.64 o 
   2  -3   7      238.85      255.97     14.43 o 
   3  -3   7      753.99      774.09     20.91 o 
   4  -3   7      274.09      264.90     14.29 o 
   5  -3   7      416.43      418.89     15.77 o 
   6  -3   7      475.92      471.17     29.86 o 
   7  -3   7      158.09      158.24     27.13 o 
   8  -3   7       31.85       30.67     27.35 o 
   9  -3   7      146.41      153.29     34.91 o 
  10  -3   7      324.92      361.84     69.21 o 
  -8  -2   7       68.43       77.96     47.27 o 
  -7  -2   7      318.38      312.28     50.18 o 
  -6  -2   7      493.60      459.62     42.95 o 
  -5  -2   7      281.79      302.34     45.60 o 
  -4  -2   7       80.76      103.29     36.88 o 
  -3  -2   7      911.07      940.55     47.48 o 
  -2  -2   7      133.60      120.06     35.83 o 
  -1  -2   7     1479.57     1488.90     52.64 o 
   0  -2   7      599.29      577.57     36.78 o 
   1  -2   7      224.14      208.52     35.42 o 
   2  -2   7       29.98       25.08     11.83 o 
   3  -2   7      298.13      322.74     16.59 o 
   4  -2   7     1514.28     1487.75     22.18 o 
   5  -2   7      139.59      136.45     14.11 o 
   6  -2   7       74.95       74.00     22.06 o 
   7  -2   7      256.82      280.11     30.33 o 
   8  -2   7      182.09      204.45     28.83 o 
   9  -2   7        1.93       14.09     29.36 o 
  10  -2   7       31.55       44.46     36.40 o 
  -8  -1   7       27.18       26.63     48.48 o 
  -7  -1   7       74.05       86.27     45.94 o 
  -6  -1   7      661.79      626.17     47.27 o 
  -5  -1   7       32.21       11.76     34.56 o 
  -3  -1   7      290.87      263.88     40.80 o 
  -2  -1   7      983.35     1019.73     43.23 o 
  -1  -1   7       50.27       73.56     30.95 o 
   0  -1   7       68.34       72.02     29.57 o 
   1  -1   7      784.44      790.22     18.84 o 
   2  -1   7     1959.49     2052.43     30.27 o 
   3  -1   7      156.37      177.10     16.21 o 
   4  -1   7      768.27      763.77     18.28 o 
   5  -1   7      448.96      447.44     17.28 o 
   6  -1   7       43.56       34.35     16.56 o 
   7  -1   7     1155.04     1141.87     26.88 o 
   8  -1   7      272.20      305.69     31.61 o 
   9  -1   7       11.32        2.77     30.01 o 
  10  -1   7        0.26        9.13     34.34 o 
  -8   0   7      172.13      198.27     48.69 o 
  -7   0   7       32.57       45.71     35.84 o 
  -6   0   7       42.55       37.95     37.60 o 
  -5   0   7       12.52       30.49     35.99 o 
  -4   0   7      536.72      564.65     44.76 o 
  -3   0   7        1.91        2.87     11.98 o 
  -2   0   7        5.83        2.41      8.90 o 
  -1   0   7      409.62      414.46      8.75 o 
   0   0   7     1037.38      994.07     48.08 o 
   1   0   7      797.56      827.02     19.21 o 
   2   0   7     1276.34     1357.92     47.48 o 
   3   0   7      138.59      125.41     14.81 o 
   4   0   7      412.01      414.16     18.35 o 
   5   0   7     1195.90     1156.83     26.06 o 
   6   0   7     1165.15     1182.85     36.01 o 
   7   0   7      222.00      220.02     20.41 o 
   8   0   7      345.38      349.50     23.11 o 
   9   0   7      291.87      321.25     37.46 o 
  10   0   7       82.31       87.20     35.13 o 
  -8   1   7       44.11       40.00     45.29 o 
  -7   1   7       81.31      102.05     43.12 o 
  -6   1   7       10.22       24.32     32.81 o 
  -5   1   7       29.56       53.35     33.79 o 
  -4   1   7      100.69      106.74     18.96 o 
  -3   1   7      328.86      319.74     20.71 o 
  -2   1   7       97.07       91.47     12.80 o 
  -1   1   7      204.52      209.79     33.50 o 
   0   1   7      483.23      477.93     32.34 o 
   1   1   7        8.56       -9.56     26.52 o 
   2   1   7        2.96        0.73     14.47 o 
   3   1   7      994.30      968.16     17.97 o 
   4   1   7      860.99      826.74     17.95 o 
   5   1   7      121.71      121.44     13.41 o 
   6   1   7     1080.10     1022.09     22.63 o 
   7   1   7      301.92      321.26     16.87 o 
   8   1   7      123.46      117.03     25.02 o 
   9   1   7       78.14       95.97     46.64 o 
  10   1   7       94.69      138.92     55.24 o 
  11   1   7       34.54       53.40     51.72 o 
  -8   2   7        2.25        6.45     49.08 o 
  -7   2   7       84.95      101.06     36.81 o 
  -6   2   7      177.12      166.47     35.35 o 
  -5   2   7        0.97        2.40     18.37 o 
  -4   2   7      223.13      257.18     19.90 o 
  -3   2   7      197.15      213.15     17.26 o 
  -2   2   7      110.99      103.47     15.54 o 
  -1   2   7       74.57       91.16     26.36 o 
   0   2   7      699.94      714.85     23.63 o 
   1   2   7      568.58      529.97     31.64 o 
   2   2   7      496.96      498.46     17.23 o 
   3   2   7       41.19       52.80     13.17 o 
   4   2   7      547.38      552.94     16.80 o 
   5   2   7      845.26      829.10     19.18 o 
   6   2   7        0.06       -0.05     14.61 o 
   7   2   7      294.67      277.32     17.40 o 
   8   2   7      282.20      289.30     43.11 o 
   9   2   7       69.05       70.40     27.72 o 
  10   2   7       50.91       55.44     44.40 o 
  11   2   7      117.10      103.36     58.62 o 
  -7   3   7        2.41       24.95     44.15 o 
  -6   3   7       55.48       71.24     42.03 o 
  -5   3   7      269.16      280.76     23.07 o 
  -4   3   7        4.11        5.88     18.35 o 
  -3   3   7       33.46       29.78     16.08 o 
  -2   3   7      494.72      509.97     35.85 o 
  -1   3   7      951.87      909.33     41.58 o 
   0   3   7        0.94       10.29     17.50 o 
   1   3   7      727.74      699.35     19.84 o 
   2   3   7      822.09      840.21     20.80 o 
   3   3   7        7.21       14.99     14.48 o 
   4   3   7      106.81      107.58     14.39 o 
   5   3   7       48.13       37.46     13.97 o 
   6   3   7     1211.50     1154.05     26.41 o 
   7   3   7       36.37       22.63     14.92 o 
   8   3   7      209.71      182.80     30.88 o 
   9   3   7      567.28      530.53     36.99 o 
  10   3   7       39.08       45.58     31.33 o 
  -7   4   7       47.08       57.39     45.16 o 
  -6   4   7        0.18        9.30     23.22 o 
  -5   4   7      119.59      135.63     22.67 o 
  -4   4   7       81.74       96.81     19.45 o 
  -3   4   7      579.07      561.33     27.59 o 
  -2   4   7      322.96      356.59     24.29 o 
  -1   4   7        6.68       10.24     17.44 o 
   0   4   7      496.25      500.02     18.49 o 
   1   4   7      737.03      670.29     20.93 o 
   2   4   7      650.09      669.86     20.55 o 
   3   4   7      381.28      413.88     18.85 o 
   4   4   7      165.88      150.20     15.60 o 
   5   4   7        8.69       11.88     19.69 o 
   6   4   7      759.57      718.55     24.12 o 
   7   4   7      153.07      195.28     19.86 o 
   8   4   7      106.16       85.35     18.06 o 
   9   4   7      302.11      303.57     36.97 o 
  10   4   7       93.11      111.53     33.74 o 
  -7   5   7      114.07      124.79     44.54 o 
  -6   5   7       36.34       47.81     25.36 o 
  -5   5   7        4.46        8.77     21.50 o 
  -4   5   7       35.58       48.38     19.82 o 
  -3   5   7      266.33      275.22     18.20 o 
  -2   5   7        9.65       25.51     14.69 o 
  -1   5   7      125.12       97.74     16.10 o 
   0   5   7       99.39       94.33     16.07 o 
   1   5   7     1729.60     1715.02     52.86 o 
   2   5   7       47.00       54.60     14.72 o 
   3   5   7      247.73      262.85     16.76 o 
   4   5   7     1141.27     1139.13     23.69 o 
   5   5   7       12.08       22.78     19.92 o 
   6   5   7      202.34      193.52     24.23 o 
   7   5   7        9.03       21.49     21.98 o 
   8   5   7      177.52      197.66     22.12 o 
   9   5   7        0.09       -6.76     32.67 o 
  10   5   7       91.23       90.52     37.51 o 
  -6   6   7       16.19       -0.40     24.56 o 
  -5   6   7       53.35       39.07     23.31 o 
  -4   6   7        1.53       10.87     14.32 o 
  -3   6   7      187.95      197.60     18.57 o 
  -2   6   7      348.87      345.63     19.67 o 
  -1   6   7        5.52       14.47     15.07 o 
   0   6   7      315.18      292.32     18.25 o 
   1   6   7     1077.15     1092.54     32.49 o 
   2   6   7        3.69       10.55     18.90 o 
   3   6   7        1.05       -1.80     20.01 o 
   4   6   7      883.86      906.35     32.21 o 
   5   6   7       94.61      147.96     24.18 o 
   6   6   7        3.19        9.44     21.12 o 
   7   6   7      123.47      110.13     24.93 o 
   8   6   7      123.73      111.29     24.99 o 
   9   6   7      142.35      216.30     52.17 o 
  -5   7   7      126.29      114.46     20.89 o 
  -4   7   7       68.29       90.48     18.84 o 
  -3   7   7       17.69       21.29     19.30 o 
  -2   7   7      144.53      138.31     22.00 o 
  -1   7   7      142.14      155.65     22.26 o 
   0   7   7        0.68        1.89     17.15 o 
   1   7   7      174.06      183.89     24.28 o 
   2   7   7        8.47       10.68     22.92 o 
   3   7   7      344.53      376.79     29.22 o 
   4   7   7       31.79       41.19     24.17 o 
   5   7   7      227.32      239.79     27.88 o 
   6   7   7      157.73      176.42     28.44 o 
   7   7   7       53.34       62.74     27.74 o 
   8   7   7       63.33       54.20     26.84 o 
   9   7   7      118.30      152.25     55.50 o 
  -4   8   7       34.56       68.07     24.29 o 
  -3   8   7       41.44       30.73     23.28 o 
  -2   8   7        1.90        7.08     20.66 o 
  -1   8   7       49.83       61.33     22.45 o 
   0   8   7       46.91       54.05     23.15 o 
   1   8   7       46.71       65.36     24.18 o 
   2   8   7       67.76       91.06     23.20 o 
   3   8   7      168.24      194.12     28.58 o 
   4   8   7       52.11       64.74     25.81 o 
   5   8   7       11.18       10.11     26.51 o 
   6   8   7       70.68       98.98     27.19 o 
   7   8   7       98.31      114.65     30.61 o 
   8   8   7       11.40       32.57     26.88 o 
  -3   9   7      110.21      106.04     38.03 o 
  -2   9   7       66.27       67.41     24.69 o 
  -1   9   7        8.10       -2.60     22.53 o 
   0   9   7      222.60      245.75     29.52 o 
   1   9   7      253.82      273.92     28.29 o 
   2   9   7        0.58       24.43     27.85 o 
   3   9   7       12.66       37.68     27.91 o 
   4   9   7       87.16      115.32     28.18 o 
   5   9   7       66.23       98.06     30.57 o 
   6   9   7       13.64        8.53     28.12 o 
   7   9   7        1.96        0.57     32.35 o 
  -2  10   7       18.99       19.12     36.11 o 
  -1  10   7      240.05      245.55     29.25 o 
   0  10   7       14.05        8.18     26.72 o 
   1  10   7       26.01       31.90     28.91 o 
   2  10   7       33.43       41.89     26.63 o 
   3  10   7       68.80       71.40     28.15 o 
   4  10   7       53.04       34.52     31.95 o 
   5  10   7       37.80       52.16     29.15 o 
   6  10   7        2.66       17.23     31.11 o 
   1  11   7        2.40      -19.71     44.48 o 
   2  11   7       49.67       51.15     31.34 o 
   3  11   7       11.48       29.65     30.95 o 
  -2  -9   8       15.60        8.07     42.43 o 
  -1  -9   8        4.66       20.94     42.12 o 
   0  -9   8        1.50       38.57     38.11 o 
   1  -9   8       85.51       92.45     31.09 o 
   2  -9   8      733.50      709.52     38.07 o 
   3  -9   8       63.00       45.37     28.07 o 
   4  -9   8       36.86       38.55     32.34 o 
  -4  -8   8      108.69       78.20     47.50 o 
  -3  -8   8       48.99       17.46     43.53 o 
  -2  -8   8       19.07       34.74     40.43 o 
  -1  -8   8       94.66      126.32     43.11 o 
   0  -8   8      281.03      232.68     42.69 o 
   1  -8   8       77.22       70.64     42.89 o 
   2  -8   8      812.40      801.08     56.41 o 
   3  -8   8       97.64      104.81     27.48 o 
   4  -8   8       19.18       -8.26     29.14 o 
   5  -8   8       99.29       98.56     43.92 o 
  -5  -7   8        0.20       12.69     42.09 o 
  -4  -7   8       44.38       20.49     41.17 o 
  -3  -7   8      322.31      310.00     42.87 o 
  -2  -7   8       12.19       17.24     38.69 o 
  -1  -7   8      182.28      203.16     38.59 o 
   0  -7   8      265.02      256.92     43.19 o 
   1  -7   8       27.53       81.92     39.29 o 
   2  -7   8       10.11       19.63     23.59 o 
   3  -7   8      174.37      163.80     26.79 o 
   4  -7   8      229.67      220.62     29.28 o 
   5  -7   8       23.04       24.22     26.75 o 
   6  -7   8      122.53      109.03     48.06 o 
   7  -7   8       38.57       62.85     32.57 o 
  -6  -6   8      209.24      191.35     45.99 o 
  -5  -6   8       14.78       14.78     35.77 o 
  -4  -6   8        0.49       26.96     41.67 o 
  -3  -6   8      409.09      387.18     47.71 o 
  -2  -6   8      218.96      240.78     44.60 o 
  -1  -6   8       23.48       15.01     31.24 o 
   0  -6   8      128.77      128.22     35.57 o 
   1  -6   8      393.34      411.28     26.27 o 
   2  -6   8       74.17       71.40     24.28 o 
   3  -6   8        7.15       10.28     25.06 o 
   4  -6   8      222.03      250.73     31.49 o 
   5  -6   8      116.25      126.45     20.99 o 
   6  -6   8       53.32       48.62     25.54 o 
   7  -6   8        3.92       11.37     28.87 o 
   8  -6   8      102.81      167.27     43.36 o 
  -6  -5   8       79.43       66.54     43.61 o 
  -5  -5   8      168.17      163.00     40.41 o 
  -4  -5   8      356.96      300.24     46.40 o 
  -3  -5   8       97.08       88.75     40.62 o 
  -2  -5   8      345.42      307.92     44.95 o 
  -1  -5   8      572.01      551.96     42.52 o 
   0  -5   8      133.81      146.42     38.77 o 
   1  -5   8      204.64      259.66     22.93 o 
   2  -5   8      484.34      521.69     28.52 o 
   3  -5   8       64.50       90.87     25.53 o 
   4  -5   8      167.48      157.08     18.85 o 
   5  -5   8      232.11      245.87     21.80 o 
   6  -5   8       90.34       93.75     26.65 o 
   7  -5   8        5.51       13.94     29.45 o 
   8  -5   8      101.60      132.00     34.68 o 
  -7  -4   8      165.52      203.03     57.44 o 
  -6  -4   8      120.52      120.40     50.37 o 
  -5  -4   8        8.15       -1.96     36.77 o 
  -4  -4   8        4.80        9.85     40.72 o 
  -3  -4   8      272.54      213.33     41.45 o 
  -2  -4   8       99.40      135.34     39.34 o 
  -1  -4   8      137.88      139.39     39.08 o 
   0  -4   8      180.94      162.19     39.19 o 
   1  -4   8        6.84       10.24     19.73 o 
   2  -4   8       88.81      117.47     21.81 o 
   3  -4   8     1109.77     1135.57     24.84 o 
   4  -4   8      108.01      109.23     18.44 o 
   5  -4   8       43.53       52.18     19.70 o 
   6  -4   8      492.63      466.11     25.03 o 
   7  -4   8      226.09      273.05     32.61 o 
   8  -4   8       16.57       18.01     31.73 o 
   9  -4   8        3.19        0.83     35.89 o 
  -7  -3   8      128.18      155.04     53.13 o 
  -6  -3   8      206.07      176.64     44.20 o 
  -5  -3   8        1.25      -15.22     42.66 o 
  -4  -3   8       26.11       27.33     33.64 o 
  -3  -3   8       83.42      115.25     31.20 o 
  -2  -3   8        2.41       -7.16     27.90 o 
  -1  -3   8       76.21       15.69     35.24 o 
   0  -3   8      829.93      897.55     51.74 o 
   1  -3   8      372.21      371.93     44.35 o 
   2  -3   8        3.44       11.50     12.23 o 
   3  -3   8       71.84       78.60     15.30 o 
   4  -3   8      549.13      545.37     21.83 o 
   5  -3   8      349.91      332.02     16.25 o 
   6  -3   8      230.34      231.33     21.87 o 
   7  -3   8      389.79      399.10     31.35 o 
   8  -3   8       24.86       32.23     30.73 o 
   9  -3   8       19.79       34.93     33.04 o 
  -7  -2   8        1.20      -15.65     49.56 o 
  -6  -2   8       84.29      123.68     38.60 o 
  -5  -2   8      332.70      338.58     50.45 o 
  -4  -2   8        0.49       -6.64     40.95 o 
  -3  -2   8        5.78        7.71     38.25 o 
  -2  -2   8      232.72      238.68     41.18 o 
  -1  -2   8      703.05      655.44     46.80 o 
   0  -2   8       12.25       -5.30     36.11 o 
   1  -2   8      449.40      475.63     39.92 o 
   2  -2   8      464.52      459.71     18.55 o 
   3  -2   8      307.58      315.93     18.27 o 
   4  -2   8       16.73       16.11     13.39 o 
   5  -2   8      818.00      799.14     20.53 o 
   6  -2   8      142.36      136.53     16.22 o 
   7  -2   8      214.50      209.63     28.69 o 
   8  -2   8       72.06      101.09     30.57 o 
   9  -2   8      186.55      223.70     34.27 o 
  10  -2   8        1.41       11.70     35.08 o 
  -7  -1   8      174.77      109.07     49.45 o 
  -6  -1   8       15.42       11.53     42.04 o 
  -5  -1   8      214.10      199.42     46.98 o 
  -4  -1   8      230.61      229.29     45.33 o 
  -3  -1   8        1.06        3.99     37.36 o 
  -2  -1   8       35.52       40.81     36.15 o 
  -1  -1   8      525.23      576.99     44.41 o 
   0  -1   8      248.17      217.94     40.19 o 
   1  -1   8        0.68       14.69     36.23 o 
   2  -1   8     1184.90     1259.51     50.17 o 
   3  -1   8      116.22      127.42     19.27 o 
   4  -1   8      215.25      216.96     15.80 o 
   5  -1   8       38.04       39.32     14.44 o 
   6  -1   8      104.22      105.52     16.71 o 
   7  -1   8      736.41      717.04     35.46 o 
   8  -1   8      234.88      214.84     31.66 o 
   9  -1   8      392.45      367.90     34.59 o 
  10  -1   8      133.38      132.50     37.97 o 
  -7   0   8       88.22      136.52     50.45 o 
  -6   0   8       11.84       31.46     41.23 o 
  -5   0   8       27.69       19.91     35.33 o 
  -4   0   8      490.72      516.38     47.63 o 
  -3   0   8      677.33      730.11     50.86 o 
  -2   0   8       57.80       69.44     37.25 o 
  -1   0   8      159.84      211.04     38.15 o 
   0   0   8      860.60      876.06     43.55 o 
   1   0   8      373.07      338.53     37.82 o 
   2   0   8       19.89       33.96     34.58 o 
   3   0   8       86.24      105.06     15.22 o 
   4   0   8      422.86      422.20     19.56 o 
   5   0   8       73.35       97.33     19.74 o 
   6   0   8       65.80       60.02     17.08 o 
   7   0   8      192.97      210.46     20.57 o 
   8   0   8      757.24      730.54     38.70 o 
   9   0   8      102.19       97.44     36.00 o 
  10   0   8      117.65      133.88     36.54 o 
  -7   1   8       18.76       56.84     48.79 o 
  -6   1   8      236.65      219.72     47.83 o 
  -5   1   8      350.76      335.76     47.69 o 
  -4   1   8        8.06       25.11     38.38 o 
  -3   1   8      842.37      817.62     47.78 o 
  -2   1   8      266.27      259.38     33.81 o 
  -1   1   8      110.99      113.44     31.44 o 
   0   1   8      245.63      274.76     36.32 o 
   1   1   8      245.59      221.75     36.35 o 
   2   1   8      147.69      164.24     31.66 o 
   3   1   8      141.04      131.45     21.10 o 
   4   1   8      381.24      398.88     21.30 o 
   5   1   8      294.19      334.98     21.46 o 
   6   1   8      250.80      223.29     20.21 o 
   7   1   8       76.14       61.55     23.77 o 
   8   1   8      382.73      432.59     32.01 o 
   9   1   8       34.45       72.45     48.48 o 
  10   1   8        3.78        5.38     46.24 o 
  -7   2   8        0.78       47.27     46.01 o 
  -6   2   8        4.04       15.01     37.32 o 
  -5   2   8      139.88      175.31     42.15 o 
  -4   2   8      111.67      108.07     38.89 o 
  -3   2   8       11.41        3.33     29.16 o 
  -2   2   8       14.28       26.58     14.71 o 
  -1   2   8     1347.71     1376.41     50.83 o 
   0   2   8        0.51       41.20     29.60 o 
   1   2   8      360.56      377.90     21.91 o 
   2   2   8     1055.53     1080.22     24.96 o 
   3   2   8      229.11      233.69     17.57 o 
   4   2   8      435.84      412.36     19.50 o 
   5   2   8      683.50      730.02     20.07 o 
   6   2   8      113.46      113.01     17.17 o 
   7   2   8       98.97       93.24     16.63 o 
   8   2   8       98.79      102.98     28.09 o 
   9   2   8      247.70      245.10     30.74 o 
  10   2   8      112.10      122.60     58.54 o 
  -7   3   8        1.55        9.60     49.39 o 
  -6   3   8       34.80       37.47     43.50 o 
  -5   3   8        3.27       36.34     37.22 o 
  -4   3   8      192.60      228.96     40.85 o 
  -3   3   8      384.76      342.25     22.19 o 
  -2   3   8      193.98      180.01     33.51 o 
  -1   3   8      328.51      361.00     25.74 o 
   0   3   8      791.93      807.25     27.43 o 
   1   3   8       27.92       26.32     15.15 o 
   2   3   8      499.27      493.80     20.59 o 
   3   3   8      881.84      856.00     22.48 o 
   4   3   8      128.38      150.71     16.71 o 
   5   3   8        3.67       -9.47     18.93 o 
   6   3   8      488.73      478.94     22.28 o 
   7   3   8      257.71      257.98     19.32 o 
   8   3   8        7.89      -11.44     28.39 o 
   9   3   8      145.79      135.66     30.77 o 
  10   3   8      170.90      203.47     34.45 o 
  -6   4   8      202.27      214.63     48.75 o 
  -5   4   8        0.38        0.86     33.15 o 
  -4   4   8      158.23      145.10     25.69 o 
  -3   4   8      674.62      650.58     27.08 o 
  -2   4   8       58.08       40.71     21.11 o 
  -1   4   8       17.48       22.30     20.49 o 
   0   4   8      765.55      749.26     22.06 o 
   1   4   8       16.27       27.70     15.82 o 
   2   4   8        0.59        7.97     15.20 o 
   3   4   8       62.20       75.41     16.51 o 
   4   4   8      754.56      756.53     25.54 o 
   5   4   8       64.61       47.68     15.06 o 
   6   4   8      398.34      336.20     61.21 o 
   7   4   8       52.71       70.53     19.55 o 
   8   4   8      262.51      247.11     32.35 o 
   9   4   8        8.53        0.00     30.66 o 
  10   4   8      107.97       73.85     33.74 o 
  -6   5   8       64.57       86.92     43.32 o 
  -5   5   8       32.10       43.12     39.20 o 
  -4   5   8       10.87       12.16     21.09 o 
  -3   5   8       10.93       10.36     16.00 o 
  -2   5   8      204.30      224.07     24.27 o 
  -1   5   8      322.70      315.42     24.69 o 
   0   5   8      283.03      265.95     19.41 o 
   1   5   8        6.23        9.31     14.80 o 
   2   5   8       54.75       64.78     15.42 o 
   3   5   8      237.02      218.59     18.18 o 
   4   5   8      179.24      153.52     23.15 o 
   5   5   8      204.10      224.31     23.28 o 
   6   5   8      180.78      171.17     23.13 o 
   7   5   8        8.14       -6.82     20.93 o 
   8   5   8      154.46      139.99     24.25 o 
   9   5   8      267.69      286.00     36.31 o 
  10   5   8        1.21       31.08     43.96 o 
  -5   6   8        6.91       22.31     24.28 o 
  -4   6   8      134.05      148.77     19.62 o 
  -3   6   8      152.76      137.31     16.31 o 
  -2   6   8        1.17        5.04     16.76 o 
  -1   6   8      227.70      242.33     18.97 o 
   0   6   8      174.28      178.67     21.47 o 
   1   6   8        0.26        4.49     18.65 o 
   2   6   8        8.82       27.36     20.11 o 
   3   6   8      260.94      252.63     26.08 o 
   4   6   8      112.09      124.28     22.71 o 
   5   6   8       55.58       28.96     21.10 o 
   6   6   8      430.73      431.09     37.96 o 
   7   6   8      219.69      189.64     25.28 o 
   8   6   8       28.58       43.57     26.06 o 
   9   6   8      108.80      147.70     45.50 o 
  -4   7   8       20.11       31.76     19.20 o 
  -3   7   8        6.20        9.78     22.21 o 
  -2   7   8       13.07       25.42     21.84 o 
  -1   7   8       10.60       34.24     23.03 o 
   0   7   8      209.87      259.01     24.75 o 
   1   7   8       22.60       32.71     20.05 o 
   2   7   8        0.08       13.16     22.32 o 
   3   7   8      136.38      127.43     24.69 o 
   4   7   8       31.36       56.75     25.48 o 
   5   7   8       24.24       31.67     22.35 o 
   6   7   8        9.99       18.16     25.20 o 
   7   7   8      219.69      256.92     29.31 o 
   8   7   8       17.06       18.59     26.34 o 
  -3   8   8       25.07       26.38     23.44 o 
  -2   8   8       41.87       57.22     26.55 o 
  -1   8   8       10.64       27.95     23.89 o 
   0   8   8        2.00        7.69     21.57 o 
   1   8   8      107.87      139.54     25.97 o 
   2   8   8       89.05       95.72     27.58 o 
   3   8   8       76.56       69.34     25.88 o 
   4   8   8       33.28       42.27     28.76 o 
   5   8   8       84.12       98.48     27.03 o 
   6   8   8        8.77       22.23     30.42 o 
   7   8   8       70.05       73.50     37.97 o 
   8   8   8       83.40      119.27     32.93 o 
  -2   9   8        3.70       19.37     26.18 o 
  -1   9   8       77.71       97.75     27.89 o 
   0   9   8        0.22      -12.17     27.69 o 
   1   9   8        2.80       -0.59     28.38 o 
   2   9   8       77.07      163.27     31.10 o 
   3   9   8       49.13       52.33     29.16 o 
   4   9   8        1.55       11.02     25.98 o 
   5   9   8       83.26       91.81     29.76 o 
   6   9   8       95.82      100.65     31.29 o 
   7   9   8       37.61       25.75     38.26 o 
   0  10   8        4.99       -2.44     29.75 o 
   1  10   8        1.87        1.65     28.39 o 
   2  10   8        9.64       30.00     26.66 o 
   3  10   8       29.89       44.13     30.48 o 
   4  10   8       61.57      102.76     32.94 o 
   5  10   8        7.75       -3.37     30.35 o 
  -2  -8   9       36.70       34.31     45.10 o 
  -1  -8   9      101.13      111.74     48.50 o 
   0  -8   9       58.68      127.33     47.52 o 
   1  -8   9       21.41       23.60     45.30 o 
   2  -8   9       18.31       22.56     39.18 o 
   3  -8   9        2.05       -4.52     48.02 o 
   4  -8   9        7.70       10.76     30.73 o 
  -3  -7   9      125.26      126.17     49.06 o 
  -2  -7   9       87.25      111.69     45.56 o 
  -1  -7   9       17.92        3.79     44.93 o 
   0  -7   9       34.21       45.94     43.57 o 
   1  -7   9      211.42      226.98     44.49 o 
   2  -7   9        4.72       22.81     40.31 o 
   3  -7   9        4.56       20.59     28.42 o 
   4  -7   9        2.83        5.61     30.57 o 
   5  -7   9      240.77      222.72     33.10 o 
   6  -7   9       11.68       51.69     52.89 o 
  -4  -6   9       30.39       64.18     47.88 o 
  -3  -6   9       49.47       67.99     45.98 o 
  -2  -6   9        2.46       27.15     39.64 o 
  -1  -6   9      148.19      157.37     44.53 o 
   0  -6   9       64.82       28.65     38.18 o 
   1  -6   9      141.13      154.18     41.09 o 
   2  -6   9      162.58      196.68     56.14 o 
   3  -6   9      110.65      102.43     27.17 o 
   4  -6   9        7.33       -3.66     27.03 o 
   5  -6   9      146.15      165.90     31.86 o 
   6  -6   9       63.73       58.49     34.29 o 
   7  -6   9      106.98       95.10     48.13 o 
  -5  -5   9       12.80       11.66     46.36 o 
  -4  -5   9      234.00      279.45     45.00 o 
  -3  -5   9        2.44       -9.81     42.23 o 
  -2  -5   9        3.30       -5.84     36.53 o 
  -1  -5   9       59.80      102.41     38.82 o 
   0  -5   9      159.18      198.13     44.08 o 
   1  -5   9       97.69       99.68     42.51 o 
   2  -5   9       20.07       20.56     22.09 o 
   3  -5   9      221.74      228.23     28.58 o 
   4  -5   9       21.73       37.07     27.70 o 
   5  -5   9       79.29       71.59     27.25 o 
   6  -5   9       34.43       32.83     28.65 o 
   7  -5   9      154.65      154.14     32.30 o 
   8  -5   9       33.49       10.84     34.21 o 
  -6  -4   9      181.98      180.26     51.90 o 
  -5  -4   9      510.10      421.51     54.12 o 
  -4  -4   9      198.90      235.03     48.75 o 
  -3  -4   9      397.95      484.30     46.86 o 
  -2  -4   9      316.25      288.76     47.65 o 
  -1  -4   9       35.54       -8.29     37.64 o 
   0  -4   9      346.54      339.26     47.26 o 
   1  -4   9      173.44      176.62     42.25 o 
   2  -4   9       11.60        6.29     22.71 o 
   3  -4   9        7.49       14.45     22.42 o 
   4  -4   9       64.52      122.83     26.94 o 
   5  -4   9       59.02       62.76     30.35 o 
   6  -4   9        0.36       -5.50     22.07 o 
   7  -4   9        2.92       -5.35     28.62 o 
   8  -4   9      133.59      135.72     32.60 o 
  -6  -3   9       10.17        6.64     50.98 o 
  -5  -3   9      910.81      912.87     57.34 o 
  -4  -3   9       38.29       40.55     36.20 o 
  -3  -3   9        2.42       -0.25     36.47 o 
  -2  -3   9      419.73      494.71     48.12 o 
  -1  -3   9      280.71      260.45     45.03 o 
   0  -3   9       59.31       43.60     40.65 o 
   1  -3   9      207.05      243.27     35.69 o 
   2  -3   9       44.90       53.29     34.40 o 
   3  -3   9      215.65      219.22     27.03 o 
   4  -3   9       16.87       13.25     24.84 o 
   5  -3   9      289.74      317.26     22.17 o 
   6  -3   9      111.31      102.98     23.05 o 
   7  -3   9      188.08      162.67     29.56 o 
   8  -3   9      298.74      359.91     36.09 o 
   9  -3   9      270.75      266.40     37.81 o 
  -6  -2   9       34.50       29.35     46.18 o 
  -5  -2   9       80.97       93.37     40.40 o 
  -4  -2   9       66.49       65.17     35.67 o 
  -3  -2   9       29.71       55.86     38.46 o 
  -2  -2   9       95.62      112.39     39.98 o 
  -1  -2   9      238.78      264.70     43.41 o 
   0  -2   9       99.32      116.79     39.74 o 
   1  -2   9      295.25      227.99     44.82 o 
   2  -2   9      651.58      696.84     51.19 o 
   3  -2   9      901.27      959.44     54.19 o 
   4  -2   9       17.37       16.51     13.93 o 
   5  -2   9       56.79       66.29     15.15 o 
   6  -2   9      178.09      222.76     22.92 o 
   7  -2   9      606.50      585.77     38.68 o 
   8  -2   9       35.40       66.70     29.94 o 
   9  -2   9      176.18      194.06     38.40 o 
  -6  -1   9       26.21      -11.32     47.92 o 
  -5  -1   9       13.22       -8.93     45.94 o 
  -4  -1   9       91.93       98.03     43.68 o 
  -3  -1   9      240.19      268.32     36.88 o 
  -2  -1   9      251.56      266.57     43.59 o 
  -1  -1   9      176.38      204.82     34.59 o 
   0  -1   9      183.50      197.27     39.80 o 
   1  -1   9      291.85      271.16     41.48 o 
   2  -1   9        0.33        7.04     35.33 o 
   3  -1   9      378.78      423.32     23.43 o 
   4  -1   9      623.41      629.66     22.38 o 
   5  -1   9       94.77       91.41     17.59 o 
   6  -1   9       49.38       42.80     16.33 o 
   7  -1   9      481.37      533.61     34.99 o 
   8  -1   9       69.78       82.44     29.01 o 
   9  -1   9        0.08       -3.63     32.20 o 
  -6   0   9       83.24       87.64     40.59 o 
  -5   0   9       50.78       40.25     39.59 o 
  -4   0   9       79.52       78.04     38.20 o 
  -3   0   9      195.72      244.38     45.57 o 
  -2   0   9      358.22      378.28     38.44 o 
  -1   0   9       20.48       65.08     38.23 o 
   0   0   9       10.11      -12.48     30.09 o 
   1   0   9      308.53      320.52     42.70 o 
   2   0   9      164.16      152.10     40.57 o 
   3   0   9      183.63      181.10     24.26 o 
   4   0   9      593.34      603.90     22.24 o 
   5   0   9     1606.50     1634.63     31.88 o 
   6   0   9        5.68        2.79     18.01 o 
   7   0   9      142.63      137.69     24.90 o 
   8   0   9      228.09      249.79     44.12 o 
   9   0   9       64.70       68.03     44.07 o 
  10   0   9        0.60        9.58     48.74 o 
  -6   1   9       59.33       77.43     41.95 o 
  -5   1   9       51.07       75.41     39.21 o 
  -4   1   9       50.59       33.34     40.44 o 
  -3   1   9      133.32       81.38     41.08 o 
  -2   1   9        2.23       -1.70     32.82 o 
  -1   1   9      578.76      608.47     46.71 o 
   0   1   9      142.09      110.36     32.14 o 
   1   1   9       75.98       57.55     36.73 o 
   2   1   9      243.54      291.35     39.07 o 
   3   1   9      941.26      922.61     33.23 o 
   4   1   9      305.62      273.25     23.62 o 
   5   1   9      402.16      438.94     22.43 o 
   6   1   9      313.38      328.06     22.23 o 
   7   1   9      264.04      236.21     27.04 o 
   8   1   9      166.24      168.97     28.26 o 
   9   1   9       36.27       47.71     50.32 o 
  10   1   9      119.50      182.22     52.89 o 
  -6   2   9       18.99       21.17     48.63 o 
  -5   2   9       76.17       45.95     45.16 o 
  -4   2   9      317.69      341.32     42.89 o 
  -3   2   9       15.41        6.63     41.21 o 
  -2   2   9      300.95      262.40     37.05 o 
  -1   2   9      530.56      484.97     42.94 o 
   0   2   9      106.12      163.86     36.81 o 
   1   2   9       59.33       86.40     36.54 o 
   2   2   9      154.42      135.72     26.95 o 
   3   2   9       54.50       64.61     16.75 o 
   4   2   9        5.77        9.58     16.78 o 
   5   2   9      120.89      107.18     15.65 o 
   6   2   9        5.44        3.10     15.03 o 
   7   2   9      869.42      876.68     26.05 o 
   8   2   9        1.33       -2.67     26.62 o 
   9   2   9       24.16       29.77     30.20 o 
  10   2   9      231.74      238.01     62.32 o 
  -6   3   9      182.44      228.96     51.18 o 
  -5   3   9       38.31       49.40     38.36 o 
  -4   3   9       11.14        4.81     42.20 o 
  -3   3   9       99.07      103.62     35.11 o 
  -2   3   9       67.66       63.31     36.48 o 
  -1   3   9       66.08       69.25     34.36 o 
   0   3   9       22.02       18.78     32.08 o 
   1   3   9        9.45       12.14     16.99 o 
   2   3   9      340.45      305.60     20.22 o 
   3   3   9      148.91      151.17     17.99 o 
   4   3   9        5.55       18.02     16.86 o 
   5   3   9      500.38      503.84     36.61 o 
   6   3   9       22.41        6.22     17.07 o 
   7   3   9      257.46      263.58     21.68 o 
   8   3   9      228.35      248.80     33.44 o 
   9   3   9       37.85       43.45     30.96 o 
  10   3   9       19.64        7.35     54.98 o 
  -5   4   9       25.21        0.89     38.04 o 
  -4   4   9       36.86       60.28     41.84 o 
  -3   4   9        8.47        1.71     34.47 o 
  -2   4   9      107.89      128.13     37.41 o 
  -1   4   9      207.92      202.24     25.09 o 
   0   4   9       60.02       51.46     17.39 o 
   1   4   9       31.28       31.52     17.12 o 
   2   4   9     1436.67     1416.67     29.41 o 
   3   4   9        3.83        7.14     16.84 o 
   4   4   9        6.31        8.69     17.39 o 
   5   4   9      468.20      497.55     22.80 o 
   6   4   9      178.83      178.51     23.87 o 
   7   4   9        1.33       -3.79     20.60 o 
   8   4   9       57.19       48.28     32.50 o 
   9   4   9       88.92       74.65     33.98 o 
  -5   5   9       10.87       14.22     43.60 o 
  -4   5   9       58.67       48.42     36.72 o 
  -3   5   9       19.60        0.69     36.93 o 
  -2   5   9       15.22       13.80     17.98 o 
  -1   5   9      194.83      176.95     19.85 o 
   0   5   9      266.96      269.51     20.32 o 
   1   5   9        4.91       12.90     16.56 o 
   2   5   9      407.58      403.93     22.09 o 
   3   5   9       33.13       41.77     24.08 o 
   4   5   9       98.66       91.23     21.71 o 
   5   5   9       60.46       53.14     22.29 o 
   6   5   9      226.35      243.36     26.68 o 
   7   5   9       40.31       65.14     23.65 o 
   8   5   9        1.09       -2.91     22.87 o 
   9   5   9       96.45       98.94     47.78 o 
  -4   6   9      102.17       85.82     26.15 o 
  -3   6   9       49.30       56.54     16.64 o 
  -2   6   9        1.08       -0.37     21.87 o 
  -1   6   9        5.72        7.22     31.98 o 
   0   6   9      124.18      162.77     24.81 o 
   1   6   9       73.63       86.13     24.29 o 
   2   6   9        2.09       -4.14     22.79 o 
   3   6   9      245.37      252.50     26.94 o 
   4   6   9      239.46      251.94     29.10 o 
   5   6   9        1.20        1.83     25.58 o 
   6   6   9       15.17       14.65     25.80 o 
   7   6   9      216.73      228.25     28.32 o 
   8   6   9      132.94      166.71     29.19 o 
  -3   7   9       57.09       57.44     20.98 o 
  -2   7   9      160.71      162.16     30.64 o 
  -1   7   9        7.85        6.00     25.47 o 
   0   7   9        6.41       -1.43     21.68 o 
   1   7   9      131.45      191.26     25.09 o 
   2   7   9      426.19      439.47     31.59 o 
   3   7   9        4.62       11.21     27.23 o 
   4   7   9      109.49      107.09     27.71 o 
   5   7   9      157.79      162.83     31.02 o 
   6   7   9       65.24       62.26     26.56 o 
   7   7   9       31.28       35.93     27.95 o 
   8   7   9       43.15       42.23     27.71 o 
  -2   8   9       43.73       62.73     26.29 o 
  -1   8   9       10.24        9.80     24.56 o 
   0   8   9       11.06       18.06     26.34 o 
   1   8   9        0.16       -7.15     24.51 o 
   2   8   9       27.36       30.91     28.96 o 
   3   8   9       99.34      141.96     29.89 o 
   4   8   9       37.14       16.89     29.16 o 
   5   8   9       90.60       77.78     32.18 o 
   6   8   9       40.61       42.53     28.39 o 
   7   8   9        0.46        9.60     32.85 o 
  -1   9   9       11.81       28.14     36.29 o 
   0   9   9        6.36       -2.21     27.83 o 
   1   9   9       14.68       -0.34     29.13 o 
   2   9   9        1.91        1.39     29.87 o 
   3   9   9       53.82       72.41     28.95 o 
   4   9   9       12.92        6.55     28.66 o 
   5   9   9        5.71       18.59     29.99 o 
  -2  -7  10       10.11        8.15     43.34 o 
  -1  -7  10        9.26       16.96     46.76 o 
   0  -7  10       90.55       65.42     41.16 o 
   1  -7  10       59.27       93.19     40.90 o 
   2  -7  10      108.22      128.79     48.66 o 
   3  -7  10       56.63       67.22     51.03 o 
   4  -7  10       14.66       38.84     41.48 o 
  -3  -6  10       48.94       37.05     49.36 o 
  -2  -6  10       70.47       32.20     46.90 o 
  -1  -6  10      149.32      147.60     47.83 o 
   0  -6  10        6.76       38.13     47.36 o 
   1  -6  10       52.37       43.09     41.21 o 
   2  -6  10       16.92       13.02     46.57 o 
   3  -6  10      104.55      121.22     41.01 o 
   4  -6  10      143.38      152.48     33.26 o 
   5  -6  10        5.43        8.32     42.93 o 
   6  -6  10        2.79        9.37     34.73 o 
  -4  -5  10       14.60        4.79     48.95 o 
  -3  -5  10      128.17      111.90     46.25 o 
  -2  -5  10      155.35      169.10     43.76 o 
  -1  -5  10       65.14       25.72     46.75 o 
   0  -5  10        4.93        5.00     45.54 o 
   1  -5  10      115.58      104.55     38.52 o 
   2  -5  10      155.34      163.74     47.16 o 
   3  -5  10        1.76        5.30     27.90 o 
   4  -5  10      425.58      430.47     36.40 o 
   5  -5  10      120.41       93.32     32.47 o 
   6  -5  10       23.25       24.59     33.71 o 
   7  -5  10       69.52       36.36     47.28 o 
  -4  -4  10        6.82       24.85     41.92 o 
  -3  -4  10        0.07       23.95     46.41 o 
  -2  -4  10       57.72       39.26     45.47 o 
  -1  -4  10       53.09       43.53     44.61 o 
   0  -4  10       66.03       17.94     44.96 o 
   1  -4  10      120.96      157.99     44.57 o 
   2  -4  10      138.71      131.07     43.20 o 
   3  -4  10      604.02      582.80     35.19 o 
   4  -4  10       59.78       61.91     30.27 o 
   5  -4  10      200.30      191.68     32.93 o 
   6  -4  10      471.16      443.44     37.30 o 
   7  -4  10        0.31       15.44     44.14 o 
   8  -4  10      225.14      213.01     53.74 o 
  -5  -3  10      150.88      183.70     54.58 o 
  -4  -3  10       31.53       29.50     41.67 o 
  -3  -3  10        8.13       18.03     44.88 o 
  -2  -3  10        3.02        5.04     42.66 o 
  -1  -3  10       30.67       30.84     44.88 o 
   0  -3  10      244.47      232.57     43.28 o 
   1  -3  10       59.20       45.80     44.29 o 
   2  -3  10        3.80       13.57     35.03 o 
   3  -3  10      323.35      395.12     51.79 o 
   4  -3  10       48.07       58.17     25.63 o 
   5  -3  10       11.53        2.28     31.19 o 
   6  -3  10      393.35      393.40     48.44 o 
   7  -3  10        6.85        9.43     47.71 o 
   8  -3  10       10.99       15.72     31.23 o 
  -5  -2  10        5.39       45.68     51.14 o 
  -4  -2  10       27.61       45.81     48.47 o 
  -3  -2  10       44.20       58.44     38.48 o 
  -2  -2  10      185.27      150.18     35.16 o 
  -1  -2  10        4.06      -12.16     38.66 o 
   0  -2  10       45.79       46.99     42.52 o 
   1  -2  10      154.35      145.81     45.22 o 
   2  -2  10       58.95       68.59     35.08 o 
   3  -2  10      129.88      167.68     43.90 o 
   4  -2  10       90.26      101.06     23.25 o 
   5  -2  10       34.15       19.32     19.25 o 
   6  -2  10        1.63        2.25     28.86 o 
   7  -2  10       64.40       71.74     24.38 o 
   8  -2  10        4.59       18.68     32.59 o 
   9  -2  10      106.02      104.58     61.44 o 
  -5  -1  10       54.25       55.16     47.07 o 
  -4  -1  10       26.07       41.56     39.09 o 
  -3  -1  10        2.23       11.20     42.95 o 
  -2  -1  10      474.47      507.73     51.84 o 
  -1  -1  10        3.36       36.92     41.79 o 
   0  -1  10        4.87        2.62     34.14 o 
   1  -1  10      212.86      279.57     46.67 o 
   2  -1  10       83.42       90.58     40.30 o 
   3  -1  10      130.12      113.64     42.55 o 
   4  -1  10       24.63       43.97     23.09 o 
   5  -1  10      185.76      196.61     19.95 o 
   6  -1  10      372.65      392.28     23.40 o 
   7  -1  10       68.97       81.33     29.90 o 
   8  -1  10       74.31      122.10     46.25 o 
   9  -1  10      121.52      156.75     51.86 o 
  -5   0  10       92.97      110.63     44.48 o 
  -4   0  10       66.29       80.23     45.28 o 
  -3   0  10        6.44        7.70     38.24 o 
  -2   0  10       45.55       86.61     42.76 o 
  -1   0  10       31.03       46.80     38.92 o 
   0   0  10      291.96      227.78     39.38 o 
   1   0  10        7.51        7.70     39.30 o 
   2   0  10       95.52      139.30     39.95 o 
   3   0  10        6.95        2.50     22.75 o 
   4   0  10      146.90      125.26     22.63 o 
   5   0  10       62.38       70.50     19.35 o 
   6   0  10      312.75      317.12     22.93 o 
   7   0  10        2.29       -2.47     24.20 o 
   8   0  10        0.25       -0.17     40.68 o 
   9   0  10       97.20      127.95     48.93 o 
  -5   1  10        6.65      -12.28     48.27 o 
  -4   1  10       18.76       55.40     40.89 o 
  -3   1  10       17.71       18.35     40.71 o 
  -2   1  10      384.89      336.22     48.48 o 
  -1   1  10       42.26      100.91     41.20 o 
   0   1  10      130.74      163.67     43.05 o 
   1   1  10      390.71      373.78     44.35 o 
   2   1  10      151.92      165.93     39.57 o 
   3   1  10      507.00      538.20     31.25 o 
   4   1  10       33.96       38.40     22.19 o 
   5   1  10       12.89        3.86     18.11 o 
   6   1  10        1.68       -4.41     20.53 o 
   7   1  10      426.20      452.19     31.35 o 
   8   1  10       99.03       61.84     44.06 o 
   9   1  10        0.10       -2.40     48.57 o 
  -5   2  10      153.73      140.25     49.24 o 
  -4   2  10       18.53      -14.79     44.79 o 
  -3   2  10      122.15      137.90     44.75 o 
  -2   2  10      413.68      388.36     44.15 o 
  -1   2  10        1.42       -3.72     31.96 o 
   0   2  10        2.66        9.19     37.11 o 
   1   2  10     1877.26     1840.99     64.99 o 
   2   2  10      419.54      362.34     28.16 o 
   3   2  10      172.14      175.65     24.49 o 
   4   2  10      603.26      622.92     31.05 o 
   5   2  10      317.70      322.28     28.74 o 
   6   2  10       61.58       68.21     20.89 o 
   7   2  10      123.15      101.60     27.80 o 
   8   2  10      112.76      129.90     36.80 o 
   9   2  10       37.59        6.39     52.97 o 
  -5   3  10       61.27       83.93     51.85 o 
  -4   3  10       36.39       21.49     38.24 o 
  -3   3  10       12.64       30.23     43.18 o 
  -2   3  10      147.60      181.29     42.38 o 
  -1   3  10      121.67      155.02     36.07 o 
   0   3  10      282.64      241.93     40.94 o 
   1   3  10       99.15       95.10     24.97 o 
   2   3  10      432.62      466.58     22.26 o 
   3   3  10      240.94      254.71     21.31 o 
   4   3  10        0.04        6.65     17.48 o 
   5   3  10      548.30      545.49     25.02 o 
   6   3  10        8.60        4.97     17.95 o 
   7   3  10        4.65        2.42     22.03 o 
   8   3  10        5.28       27.24     30.96 o 
   9   3  10       94.33       98.73     34.38 o 
  -4   4  10        9.84      -17.93     44.73 o 
  -3   4  10       56.48       55.86     43.34 o 
  -2   4  10       19.92       18.97     35.36 o 
  -1   4  10       50.45       64.66     36.47 o 
   0   4  10        7.74       19.14     17.06 o 
   1   4  10       33.85       26.78     17.86 o 
   2   4  10        7.30       16.94     19.24 o 
   3   4  10       37.95       49.57     19.61 o 
   4   4  10      104.00      104.27     19.67 o 
   5   4  10       36.67       41.71     24.67 o 
   6   4  10       88.52      123.62     24.52 o 
   7   4  10       75.15       66.90     24.62 o 
   8   4  10       44.98       51.34     45.06 o 
   9   4  10       20.73       45.31     35.26 o 
  -4   5  10       13.18        9.67     42.25 o 
  -3   5  10       70.52       62.28     38.74 o 
  -2   5  10       16.33        3.48     25.96 o 
  -1   5  10        1.62       10.14     19.82 o 
   0   5  10       90.68      109.84     21.32 o 
   1   5  10      107.66      115.92     26.26 o 
   2   5  10        0.85       28.89     25.14 o 
   3   5  10        2.96       13.00     23.19 o 
   4   5  10      239.36      263.26     25.14 o 
   5   5  10      115.74      114.75     24.60 o 
   6   5  10        0.03       -1.16     25.69 o 
   7   5  10       33.69       26.17     26.24 o 
   8   5  10      141.02      177.30     50.24 o 
  -3   6  10        3.35       -6.88     38.26 o 
  -2   6  10       45.82       52.18     25.00 o 
  -1   6  10       13.70        7.63     25.22 o 
   0   6  10        0.01      -12.18     24.48 o 
   1   6  10       38.15       60.13     26.67 o 
   2   6  10       43.78       49.81     24.16 o 
   3   6  10       49.47       57.45     23.57 o 
   4   6  10       21.65       21.96     27.79 o 
   5   6  10       25.41       35.83     27.94 o 
   6   6  10       33.27       23.17     25.65 o 
   7   6  10        1.68        0.14     26.42 o 
   8   6  10       77.52       98.65     29.82 o 
  -2   7  10        2.56        0.33     27.46 o 
  -1   7  10        1.90       -8.31     32.73 o 
   0   7  10       38.46       35.86     25.59 o 
   1   7  10        6.17       10.94     25.77 o 
   2   7  10       12.12       22.23     27.25 o 
   3   7  10       20.44       43.92     28.60 o 
   4   7  10        0.44       -7.02     37.87 o 
   5   7  10       20.90       24.95     29.61 o 
   6   7  10       72.69      118.83     27.17 o 
   7   7  10       10.52       13.26     28.13 o 
  -1   8  10        7.12        3.43     27.43 o 
   0   8  10      260.27      317.45     34.15 o 
   1   8  10        1.52       -2.36     30.34 o 
   2   8  10       21.30        9.50     25.62 o 
   3   8  10       48.12       33.63     29.24 o 
   4   8  10       34.76       41.42     32.28 o 
   5   8  10       11.71        7.03     33.49 o 
   6   8  10        6.86       28.36     32.14 o 
  -1  -6  11       70.91       67.28     43.40 o 
   0  -6  11        1.26        7.32     52.83 o 
   1  -6  11       76.88      101.54     51.66 o 
   2  -6  11      164.26      150.53     54.14 o 
   3  -6  11       24.02       49.79     53.76 o 
   4  -6  11       49.07       52.19     46.27 o 
  -1  -5  11      156.95      184.82     46.75 o 
   0  -5  11      156.78      118.37     53.41 o 
   1  -5  11      129.53      153.95     53.29 o 
   2  -5  11       42.97       30.55     46.31 o 
   3  -5  11       17.29       22.52     48.83 o 
   4  -5  11       45.72       53.48     31.63 o 
   5  -5  11       22.90       27.29     34.87 o 
  -3  -4  11       63.35       48.92     44.64 o 
  -1  -4  11       19.89       35.66     40.33 o 
   0  -4  11      162.76      216.09     48.22 o 
   1  -4  11        3.00       15.62     37.47 o 
   2  -4  11        9.47       32.33     48.57 o 
   3  -4  11       17.86       39.33     43.67 o 
   4  -4  11       27.67       32.07     28.24 o 
   5  -4  11       41.50       48.07     32.90 o 
   6  -4  11       36.13       18.38     34.62 o 
  -3  -3  11       57.05       99.89     49.65 o 
  -2  -3  11        8.56       -4.82     42.41 o 
  -1  -3  11       75.97       63.80     49.25 o 
   0  -3  11      182.22      189.83     49.61 o 
   1  -3  11      244.06      310.83     54.57 o 
   2  -3  11       93.70       76.53     48.87 o 
   3  -3  11      243.01      223.24     51.21 o 
   4  -3  11      112.49      110.35     26.46 o 
   5  -3  11       88.53      111.23     53.36 o 
   6  -3  11        0.47       -7.58     35.50 o 
   7  -3  11       15.89       12.14     37.91 o 
  -4  -2  11       32.60       65.72     54.00 o 
  -3  -2  11       13.68       32.75     43.31 o 
  -2  -2  11      231.79      285.87     52.89 o 
  -1  -2  11      235.36      194.28     42.84 o 
   0  -2  11        2.00       24.01     37.35 o 
   1  -2  11       34.84       84.19     48.98 o 
   2  -2  11      388.24      415.07     55.04 o 
   3  -2  11       40.94       21.81     45.82 o 
   4  -2  11       42.93       47.16     24.55 o 
   5  -2  11       32.23       31.79     24.83 o 
   6  -2  11      290.21      308.56     50.91 o 
   7  -2  11       15.75       16.53     41.98 o 
  -4  -1  11       33.52       72.52     54.04 o 
  -3  -1  11      298.88      295.33     54.67 o 
  -2  -1  11      157.18      226.13     50.30 o 
  -1  -1  11        1.93        3.01     39.47 o 
   0  -1  11      215.66      215.76     41.31 o 
   1  -1  11       82.84       51.29     44.17 o 
   2  -1  11       95.41      123.72     41.16 o 
   3  -1  11      115.63      175.66     49.18 o 
   4  -1  11      198.15      193.52     26.39 o 
   5  -1  11        4.84       23.17     25.30 o 
   6  -1  11      271.94      282.68     53.04 o 
   7  -1  11        6.62       16.64     43.25 o 
  -4   0  11       13.72       18.95     52.15 o 
  -3   0  11      161.84      174.95     51.48 o 
  -2   0  11        7.69       31.21     45.65 o 
  -1   0  11       93.76       30.23     37.32 o 
   0   0  11      497.85      512.73     53.28 o 
   1   0  11      418.44      456.89     49.97 o 
   2   0  11      102.92      111.76     47.77 o 
   3   0  11       46.89       48.93     26.39 o 
   4   0  11      400.56      428.99     32.34 o 
   5   0  11        7.34       11.77     26.84 o 
   6   0  11       39.31       34.77     27.30 o 
   7   0  11        2.67        8.48     43.59 o 
   8   0  11      179.74      201.30     49.64 o 
  -4   1  11        0.86        8.19     48.85 o 
  -3   1  11       98.49      172.22     43.27 o 
  -2   1  11       83.82       62.84     41.75 o 
  -1   1  11       41.09       75.80     44.37 o 
   0   1  11      121.51      161.59     40.80 o 
   1   1  11       39.76       49.79     37.04 o 
   2   1  11        3.41       42.70     42.60 o 
   3   1  11      220.29      172.83     28.44 o 
   4   1  11      204.19      215.26     29.54 o 
   5   1  11        6.27       12.20     25.14 o 
   6   1  11       97.19       77.97     21.47 o 
   7   1  11        0.21       17.26     23.00 o 
   8   1  11      173.57      144.63     48.92 o 
  -4   2  11       35.90       81.74     52.87 o 
  -3   2  11        1.05       -9.73     47.20 o 
  -2   2  11       20.84       42.28     45.09 o 
  -1   2  11        2.60        8.94     39.74 o 
   0   2  11       27.22        4.08     39.31 o 
   1   2  11        7.27      -13.65     38.01 o 
   2   2  11      278.93      198.64     28.67 o 
   3   2  11      280.10      299.34     29.91 o 
   4   2  11        1.68        7.22     27.01 o 
   5   2  11       12.42       21.60     27.56 o 
   6   2  11      104.81      138.57     27.80 o 
   7   2  11       84.18       80.98     29.17 o 
   8   2  11        4.44       11.48     39.84 o 
  -3   3  11       51.55       43.82     46.44 o 
  -2   3  11        0.69        7.16     43.52 o 
  -1   3  11      165.74      209.20     44.77 o 
   0   3  11       41.37       38.73     37.70 o 
   1   3  11        0.90        3.08     23.76 o 
   2   3  11       45.22       70.08     27.40 o 
   3   3  11      118.37      157.73     27.50 o 
   4   3  11       41.61       63.30     28.15 o 
   5   3  11      108.71       88.83     21.31 o 
   6   3  11       91.13      107.54     21.55 o 
   7   3  11      137.91      140.97     46.74 o 
   8   3  11       14.40       15.53     41.72 o 
  -3   4  11       83.68       72.34     43.16 o 
  -2   4  11      122.37      124.12     41.31 o 
  -1   4  11        3.46       24.49     35.66 o 
   0   4  11      278.82      279.82     30.98 o 
   1   4  11      257.68      271.67     28.87 o 
   2   4  11        0.91        2.53     20.42 o 
   3   4  11        0.14       -2.70     23.53 o 
   4   4  11       31.76       42.27     25.58 o 
   5   4  11      165.51      192.27     25.80 o 
   6   4  11        6.97        7.23     26.23 o 
   7   4  11       29.43       24.07     25.64 o 
   8   4  11       58.96       81.24     51.76 o 
  -2   5  11        4.63       27.01     40.72 o 
  -1   5  11      191.77      185.33     38.12 o 
   0   5  11       27.99       34.51     26.78 o 
   1   5  11       12.94       17.97     23.77 o 
   2   5  11       70.77      113.37     25.64 o 
   3   5  11       49.30       45.26     23.55 o 
   4   5  11       32.46       53.90     26.01 o 
   5   5  11       24.47       35.25     26.60 o 
   6   5  11       55.48       62.19     26.80 o 
   7   5  11       39.22       38.16     28.77 o 
  -1   6  11       42.06       66.00     29.30 o 
   0   6  11       33.59       47.44     26.56 o 
   1   6  11       20.07       21.37     27.48 o 
   2   6  11       91.82      113.87     27.46 o 
   3   6  11       83.51      102.71     27.60 o 
   4   6  11       25.21       37.19     28.33 o 
   5   6  11        0.09       -5.33     28.78 o 
   6   6  11       92.50       86.65     30.42 o 
   0   7  11       46.16       43.67     30.42 o 
   1   7  11       10.23       11.78     27.33 o 
   2   7  11       43.46       45.83     27.29 o 
   3   7  11        2.25       -0.34     26.86 o 
   4   7  11      142.48      169.70     35.09 o 
   5   7  11       19.13       28.53     31.73 o 
   1  -5  12       63.02       55.10     56.19 o 
   2  -5  12        9.66       29.04     51.07 o 
   3  -5  12        1.75       23.78     55.29 o 
  -1  -4  12       29.37       17.09     47.30 o 
   0  -4  12        0.23        7.83     52.13 o 
   1  -4  12       43.34       68.65     44.95 o 
   2  -4  12      137.33      127.13     44.19 o 
   3  -4  12        0.72        3.31     51.79 o 
   4  -4  12      101.11      144.95     56.57 o 
   5  -4  12       46.59       85.86     54.54 o 
  -2  -3  12        0.95       -0.25     56.81 o 
  -1  -3  12      168.65      155.53     56.57 o 
   0  -3  12        3.56       14.63     42.19 o 
   1  -3  12        9.77       48.94     47.58 o 
   2  -3  12       34.13       62.08     41.95 o 
   3  -3  12      126.74      162.23     56.23 o 
   4  -3  12        4.81       12.57     49.31 o 
   5  -3  12       56.64       28.24     45.21 o 
  -2  -2  12       33.82       24.35     51.53 o 
  -1  -2  12      118.38      151.88     53.71 o 
   0  -2  12        1.78        6.96     42.95 o 
   1  -2  12       26.23       58.28     44.12 o 
   2  -2  12        1.07       17.54     48.83 o 
   3  -2  12       53.67       70.81     41.22 o 
   4  -2  12       40.50       48.28     26.59 o 
   5  -2  12        0.64       -2.56     42.52 o 
   6  -2  12      141.44      120.11     48.35 o 
  -2  -1  12        5.67      -15.53     51.01 o 
   0  -1  12      190.36      224.52     46.15 o 
   1  -1  12        5.66       21.42     48.14 o 
   2  -1  12       15.44       52.56     43.96 o 
   3  -1  12        4.15       48.27     45.60 o 
   4  -1  12       94.06      105.22     28.35 o 
   5  -1  12      156.02      116.53     29.31 o 
   6  -1  12       75.97       56.86     52.55 o 
   7  -1  12       53.30       43.78     54.09 o 
  -2   0  12       18.67       92.19     52.74 o 
  -1   0  12      178.35      182.91     52.85 o 
   0   0  12        3.77       36.07     50.04 o 
   1   0  12       17.09        4.48     41.83 o 
   2   0  12      263.74      315.86     53.30 o 
   3   0  12       24.90       12.85     24.19 o 
   4   0  12        0.82       11.09     26.89 o 
   5   0  12       55.06       72.07     27.76 o 
   6   0  12      263.01      270.33     34.07 o 
   7   0  12       12.42      -15.12     47.79 o 
  -2   1  12       14.16       65.41     40.88 o 
  -1   1  12       68.33       59.23     48.81 o 
   0   1  12       76.42       68.34     47.55 o 
   1   1  12       16.27       18.98     42.93 o 
   2   1  12      126.17      145.88     27.91 o 
   3   1  12      257.22      257.04     30.29 o 
   4   1  12       24.57       19.73     28.27 o 
   5   1  12        0.38       19.35     28.30 o 
   6   1  12      216.39      222.93     33.15 o 
   7   1  12       80.51       81.77     32.21 o 
  -2   2  12       36.68       58.73     42.43 o 
  -1   2  12        5.69       -4.61     48.19 o 
   0   2  12      250.49      263.78     52.16 o 
   1   2  12      119.54       82.92     41.77 o 
   2   2  12        5.70       -6.84     29.48 o 
   3   2  12      155.93      172.19     28.49 o 
   4   2  12      120.07      119.73     30.59 o 
   5   2  12       20.24       13.94     28.42 o 
   6   2  12       58.30       74.28     29.52 o 
   7   2  12       56.03       77.50     32.55 o 
  -2   3  12       48.90       32.76     43.35 o 
  -1   3  12       87.25       80.15     47.32 o 
   0   3  12       49.30       20.26     41.65 o 
   1   3  12       55.67       70.79     26.51 o 
   2   3  12      161.73      163.50     30.30 o 
   3   3  12       12.39       16.65     33.92 o 
   4   3  12        1.42        4.42     26.48 o 
   5   3  12      117.44      185.16     47.07 o 
   6   3  12       20.76       16.98     39.79 o 
   7   3  12      111.05      171.07     46.25 o 
  -1   4  12        1.37        7.11     30.99 o 
   0   4  12        4.52       -8.38     28.75 o 
   2   4  12       59.27       83.72     42.20 o 
   3   4  12       39.85       33.43     43.42 o 
   4   4  12        0.94       -0.62     25.67 o 
   5   4  12       62.21       70.91     24.86 o 
   6   4  12       72.79       75.40     33.57 o 
   0   5  12       14.52       12.34     41.93 o 
   1   5  12       27.47       19.20     43.22 o 
   2   5  12        7.44       39.26     25.24 o 
   3   5  12       76.42       58.42     26.71 o 
   4   5  12       64.41      100.55     27.20 o 
   5   5  12        1.48       11.29     44.65 o 
   6   5  12        8.46        9.45     29.02 o 
   1   6  12       52.41       61.75     31.11 o 
   2   6  12       21.89       27.39     31.39 o 
   3   6  12        3.53        1.46     27.38 o 
   4   6  12       42.46       90.25     33.28 o 
   1  -2  13      205.49      254.87     63.01 o 
   2  -2  13      182.10      234.15     61.43 o 
   3  -2  13       30.40       75.82     56.16 o 
   4  -2  13        2.97        4.90     29.84 o 
   0  -1  13      156.44      121.76     51.33 o 
   1  -1  13       64.37      115.70     50.40 o 
   2  -1  13      356.98      425.87     53.45 o 
   3  -1  13       54.29       46.47     31.49 o 
   4  -1  13       15.90        6.78     31.30 o 
   5  -1  13       61.94       71.98     47.98 o 
   0   0  13       18.15       17.32     51.90 o 
   1   0  13        2.66        3.25     52.25 o 
   2   0  13      119.20      145.62     47.18 o 
   3   0  13        1.73       30.26     51.30 o 
   4   0  13        8.66       11.10     32.12 o 
   5   0  13       89.75      103.02     33.66 o 
   0   1  13       14.75       24.61     51.70 o 
   1   1  13        7.42       14.13     50.46 o 
   2   1  13       25.80       23.17     32.30 o 
   3   1  13       19.50       42.78     30.14 o 
   4   1  13      179.69      176.68     33.58 o 
   5   1  13        8.90       21.37     32.41 o 
   0   2  13        0.59       18.28     46.23 o 
   1   2  13       40.89       65.27     32.61 o 
   2   2  13       37.96       41.07     31.28 o 
   3   2  13        0.32       12.46     30.96 o 
   4   2  13        3.14       24.13     49.12 o 
   5   2  13       84.39      101.41     35.28 o 
   1   3  13       45.98       53.76     28.69 o 
   2   3  13       29.56       19.25     32.15 o 
   3   3  13       20.11       17.87     44.32 o 
   4   3  13       11.84       -3.91     38.57 o 
   5   3  13        4.58        4.49     40.72 o 
   2   4  13        1.19        4.36     41.39 o 
   3   4  13       50.33       46.47     47.95 o 
                                                 
